# Supplementary material for: Insights into the olaparib-mediated cell death mechanisms in canine hematological malignancies: a different fate for CLBL-1 and GL-1 cell lines
Source: Front Vet Sci. 2026 Feb 6;13:1725824. doi: 10.3389/fvets.2026.1725824 (PMC12920183; doi:10.3389/fvets.2026.1725824)
Supplement: Supplementary file 2 [file Table_2.xlsx]

## Sheet: CLBL1_T50vs.CTRL
Table S2. Genes differentially modulated (BHp < 0.05 and |lfc| > 0.59) in CLBL1_T50 vs. CTRL comparison. Ensembl gene ID, gene description, gene name, log2 fold change (lfc), log2 counts per million (logCPM), F-statistic (F), p-value (p), Benjamini-Hochberg adjusted p-value (BHp) are reported for all the DEGs. Up- and down-regulated DEGs are highlighted in green and red color, respectively.
GENEID	Gene description	Gene name	lfc	logCPM	F	p	BHp
ENSCAFG00845012811	0	0	-0.67326	10.5362	70.4546	7.85401e-07	0.000472627
ENSCAFG00845028130	marker of proliferation Ki-67 [Source:UniProtKB Gene Name;Acc:A0A8I3PZW2]	MKI67	-0.608931	10.1736	64.9218	1.26911e-06	0.000495756
ENSCAFG00845001752	centromere protein F [Source:VGNC Symbol;Acc:VGNC:111403]	CENPF	-0.709607	8.62864	63.6651	1.42201e-06	0.00051519
ENSCAFG00845001126	assembly factor for spindle microtubules [Source:NCBI gene (formerly Entrezgene);Acc:480009]	ASPM	-0.60274	7.95734	29.0069	0.000161455	0.00800605
ENSCAFG00845015070	DLG associated protein 5 [Source:UniProtKB Gene Name;Acc:A0A8I3S1A6]	DLGAP5	-0.717992	7.84894	45.6344	1.52176e-05	0.00225741
ENSCAFG00845006139	tweety family member 3 [Source:UniProtKB Gene Name;Acc:A0A8I3MZ43]	TTYH3	0.751479	7.2493	15.5412	0.00472905	0.0433984
ENSCAFG00845015859	myosin VB [Source:UniProtKB Gene Name;Acc:A0A8I3NVA6]	MYO5B	0.798993	7.10986	110.62	5.03331e-08	0.000129316
ENSCAFG00845016146	0	0	-0.603349	7.03309	50.6235	5.24417e-06	0.00104163
ENSCAFG00845016719	0	0	-0.755956	6.97866	84.576	2.63179e-07	0.000288975
ENSCAFG00845017370	cytochrome P450 family 1 subfamily A member 1 [Source:UniProtKB Gene Name;Acc:A0A8I3NSK1]	CYP1A1	0.943431	6.84903	52.2855	1.39937e-05	0.00212977
ENSCAFG00845002288	quiescin sulfhydryl oxidase 1 [Source:UniProtKB Gene Name;Acc:A0A8C0PUZ8]	QSOX1	0.889218	6.82281	86.7249	2.25992e-07	0.000288975
ENSCAFG00845027414	growth arrest specific 6 [Source:UniProtKB Gene Name;Acc:A0A8I3Q0T6]	GAS6	0.801979	6.72045	68.3572	9.38464e-07	0.000477675
ENSCAFG00845010526	CD70 molecule [Source:UniProtKB Gene Name;Acc:A0A8C0NZL5]	CD70	0.823347	6.63528	69.74	8.34094e-07	0.000472627
ENSCAFG00845006976	0	0	-0.657405	6.59144	61.3828	1.75687e-06	0.000541809
ENSCAFG00845002348	furin, paired basic amino acid cleaving enzyme [Source:UniProtKB Gene Name;Acc:A0A8C0PZA7]	FURIN	0.681969	6.56644	57.7461	2.49506e-06	0.000679991
ENSCAFG00845010533	vascular endothelial growth factor A [Source:NCBI gene (formerly Entrezgene);Acc:403802]	VEGFA	0.6177	6.40434	80.1383	3.64433e-07	0.000328523
ENSCAFG00845011780	LBH regulator of WNT signaling pathway [Source:VGNC Symbol;Acc:VGNC:111546]	LBH	0.65955	6.29904	15.6872	0.00307374	0.0344042
ENSCAFG00845023363	pleckstrin [Source:NCBI gene (formerly Entrezgene);Acc:442956]	PLEK	0.628586	6.26121	75.0299	5.40696e-07	0.000422428
ENSCAFG00845002371	colony stimulating factor 1 [Source:UniProtKB Gene Name;Acc:A0A8P0SNW2]	CSF1	0.745378	6.25572	63.1207	1.49471e-06	0.00051519
ENSCAFG00845011405	family with sequence similarity 117 member A [Source:UniProtKB Gene Name;Acc:A0A8C0LU97]	FAM117A	0.638504	6.05373	51.7842	4.62066e-06	0.000984536
ENSCAFG00845027435	disco interacting A [Source:VGNC Symbol;Acc:VGNC:111434]	DIP2A	0.708749	5.98513	84.0925	2.72482e-07	0.000288975
ENSCAFG00845009270	0	0	-0.738444	5.88243	30.5804	0.000121664	0.00682193
ENSCAFG00845021253	STAG1 cohesin complex component [Source:UniProtKB Gene Name;Acc:A0A8C0TRM8]	STAG1	-0.628182	5.868	65.3191	1.22475e-06	0.000495756
ENSCAFG00845029253	cleavage stimulation factor subunit 1 [Source:UniProtKB Gene Name;Acc:A0A8C0PJK5]	CSTF1	-0.681606	5.82071	53.3301	3.91746e-06	0.00088286
ENSCAFG00845002224	0	0	0.640739	5.80897	24.4548	0.000286759	0.0102917
ENSCAFG00845010570	sestrin 2 [Source:UniProtKB Gene Name;Acc:A0A8I3NDS6]	SESN2	0.765852	5.80697	77.188	4.56444e-07	0.000382077
ENSCAFG00845018608	myoferlin [Source:UniProtKB Gene Name;Acc:A0A8I3PC83]	MYOF	0.643002	5.72079	55.5289	3.11793e-06	0.000716451
ENSCAFG00845000500	BCL2 associated X, apoptosis regulator [Source:NCBI gene (formerly Entrezgene);Acc:403523]	BAX	0.845004	5.64758	71.7661	7.04242e-07	0.000472627
ENSCAFG00845012191	retinoid X receptor alpha [Source:UniProtKB Gene Name;Acc:A0A8C0Q3S5]	RXRA	0.835946	5.48722	65.7545	1.17815e-06	0.000495756
ENSCAFG00845005385	mitogen-activated protein kinase kinase 6 [Source:UniProtKB Gene Name;Acc:A0A8C0M2T9]	MAP2K6	1.01488	5.4397	100.175	9.33019e-08	0.000182234
ENSCAFG00845030031	phospholipase C gamma 1 [Source:UniProtKB Gene Name;Acc:A0A8C0Z363]	PLCG1	0.724709	5.41829	49.1332	6.19089e-06	0.00120918
ENSCAFG00845009750	AHNAK nucleoprotein [Source:UniProtKB Gene Name;Acc:A0A8C0M7Z9]	AHNAK	0.895655	5.37286	63.3977	1.45721e-06	0.00051519
ENSCAFG00845004953	EMAP like 2 [Source:UniProtKB Gene Name;Acc:A0A8I3NAF2]	EML2	0.802265	5.33672	65.1206	1.24668e-06	0.000495756
ENSCAFG00845005333	adhesion G protein-coupled receptor B2 [Source:UniProtKB Gene Name;Acc:A0A8I3MQZ1]	ADGRB2	0.631323	5.32932	17.2445	0.00132864	0.022468
ENSCAFG00845014552	cytochrome b5 reductase 3 [Source:NCBI gene (formerly Entrezgene);Acc:474479]	CYB5R3	0.704647	5.29344	39.6497	1.97557e-05	0.00266111
ENSCAFG00845025549	EFR3 homolog B [Source:UniProtKB Gene Name;Acc:A0A8I3Q842]	EFR3B	0.731269	5.27551	57.0588	2.6715e-06	0.000695719
ENSCAFG00845013429	alpha glucosidase [Source:UniProtKB Gene Name;Acc:A0A8I3NG34]	GAA	0.596325	5.26377	27.0829	0.000134039	0.00710769
ENSCAFG00845022250	catenin alpha 1 [Source:UniProtKB Gene Name;Acc:A0A8C0STJ7]	CTNNA1	0.932071	5.26366	123.943	2.46084e-08	0.000129316
ENSCAFG00845017900	uronyl 2-sulfotransferase [Source:UniProtKB Gene Name;Acc:A0A8I3S2X4]	UST	0.596616	5.2609	52.0002	4.51423e-06	0.000979671
ENSCAFG00845025041	0	0	-0.800141	5.25818	42.408	1.38121e-05	0.00212977
ENSCAFG00845013475	eukaryotic translation initiation factor 4E binding protein 1 [Source:UniProtKB Gene Name;Acc:A0A8I3NSU4]	EIF4EBP1	0.593266	5.24417	38.5585	2.28803e-05	0.0029463
ENSCAFG00845005972	KIAA1217 [Source:UniProtKB Gene Name;Acc:A0A8I3N4N6]	KIAA1217	0.717995	5.20649	65.2476	1.2326e-06	0.000495756
ENSCAFG00845025577	solute carrier family 48 member 1 [Source:UniProtKB Gene Name;Acc:A0A8C0PNB6]	SLC48A1	0.694701	5.12473	43.886	1.14855e-05	0.00189575
ENSCAFG00845012925	TBC1 domain family member 8 [Source:UniProtKB Gene Name;Acc:A0A8I3NIQ0]	TBC1D8	0.862919	5.12406	84.6175	2.62397e-07	0.000288975
ENSCAFG00845004774	ribonuclease T2 [Source:VGNC Symbol;Acc:VGNC:111702]	RNASET2	0.747833	5.12075	64.4394	1.32546e-06	0.000501067
ENSCAFG00845016872	glutamic--pyruvic transaminase 2 [Source:UniProtKB Gene Name;Acc:A0A8I3NXZ1]	GPT2	0.726071	5.07312	21.002	0.000601175	0.014969
ENSCAFG00845018825	hydroxyacylglutathione hydrolase [Source:UniProtKB Gene Name;Acc:A0A8I3P3Q9]	HAGH	0.675399	4.97922	31.4585	6.47109e-05	0.00468115
ENSCAFG00845027103	purinergic receptor P2X 7 [Source:NCBI gene (formerly Entrezgene);Acc:448778]	P2RX7	0.868867	4.8674	73.1826	6.27159e-07	0.000459355
ENSCAFG00845022274	endoplasmic reticulum to nucleus signaling 1 [Source:UniProtKB Gene Name;Acc:A0A8I3PJV6]	ERN1	0.692219	4.82449	42.4081	1.38118e-05	0.00212977
ENSCAFG00845006824	myosin IF [Source:UniProtKB Gene Name;Acc:A0A8I3RTK5]	MYO1F	0.749568	4.78982	57.4692	2.5645e-06	0.000683032
ENSCAFG00845016949	FRY microtubule binding protein [Source:UniProtKB Gene Name;Acc:A0A8I3NUQ0]	FRY	0.736677	4.73233	35.9128	3.31064e-05	0.00337368
ENSCAFG00845026951	arylsulfatase A [Source:NCBI gene (formerly Entrezgene);Acc:474457]	ARSA	0.601942	4.70366	31.1193	6.8287e-05	0.00485003
ENSCAFG00845014149	Rho guanine nucleotide exchange factor 11 [Source:UniProtKB Gene Name;Acc:A0A8P0SS89]	ARHGEF11	0.618908	4.6866	28.2488	0.000109561	0.00645201
ENSCAFG00845013905	chromobox 4 [Source:UniProtKB Gene Name;Acc:A0A8I3NSJ6]	CBX4	0.591445	4.68653	25.8508	0.000166974	0.00803598
ENSCAFG00845007898	nuclear receptor subfamily 4 group A member 3 [Source:UniProtKB Gene Name;Acc:A0A8I3N715]	NR4A3	1.22966	4.6071	28.7861	0.000305916	0.0104779
ENSCAFG00845006674	galectin 12 [Source:NCBI gene (formerly Entrezgene);Acc:483773]	LGALS12	1.16686	4.60687	113.758	4.22402e-08	0.000129316
ENSCAFG00845010970	integrin subunit alpha D [Source:NCBI gene (formerly Entrezgene);Acc:489930]	ITGAD	0.600427	4.57305	27.2474	0.000130232	0.0070657
ENSCAFG00845012846	dual specificity phosphatase 4 [Source:UniProtKB Gene Name;Acc:A0A8C0QA35]	DUSP4	0.734383	4.5313	31.6205	6.30783e-05	0.00468115
ENSCAFG00845006388	p53-induced death domain protein 1 [Source:UniProtKB Gene Name;Acc:A0A8C0PCW9]	PIDD1	0.67203	4.48985	37.7697	2.54924e-05	0.00308029
ENSCAFG00845002030	interleukin 2 receptor subunit alpha [Source:NCBI gene (formerly Entrezgene);Acc:403870]	IL2RA	0.782682	4.42483	55.5884	3.09905e-06	0.000716451
ENSCAFG00845019469	phosphatidylinositol transfer protein membrane associated 2 [Source:UniProtKB Gene Name;Acc:A0A8C0TP53]	PITPNM2	0.694517	4.39324	30.0056	8.17224e-05	0.0054726
ENSCAFG00845023275	FKBP prolyl isomerase 11 [Source:UniProtKB Gene Name;Acc:A0A8C0TRY3]	FKBP11	0.628898	4.37859	17.2248	0.000983164	0.0195026
ENSCAFG00845017736	pleckstrin homology like domain family A member 3 [Source:UniProtKB Gene Name;Acc:A0A8C0Q8Q3]	PHLDA3	0.816054	4.3458	44.53	1.06144e-05	0.00180276
ENSCAFG00845010494	gasdermin A [Source:UniProtKB Gene Name;Acc:A0A8C0NAQ1]	GSDMA	-0.781332	4.33963	62.7393	1.54818e-06	0.000518373
ENSCAFG00845011435	thioredoxin interacting protein [Source:UniProtKB Gene Name;Acc:A0A8I3NKV1]	TXNIP	-1.19038	4.3278	87.4181	2.15306e-07	0.000288975
ENSCAFG00845026775	phosphatidylinositol transfer protein cytoplasmic 1 [Source:UniProtKB Gene Name;Acc:A0A8C0P7Q3]	PITPNC1	0.759766	4.30019	52.7231	4.17789e-06	0.000923787
ENSCAFG00845025268	RCC1 and BTB domain containing protein 2 [Source:UniProtKB Gene Name;Acc:A0A8I3PU58]	RCBTB2	0.630434	4.30011	27.1166	0.00013325	0.00709796
ENSCAFG00845013962	zinc finger and BTB domain containing 7B [Source:UniProtKB Gene Name;Acc:A0A8C0RVN2]	ZBTB7B	0.600878	4.29738	18.85	0.000678414	0.0160342
ENSCAFG00845002242	dipeptidase 1 [Source:UniProtKB Gene Name;Acc:A0A8I3MKM8]	DPEP1	0.637235	4.29195	27.6554	0.000121315	0.00682193
ENSCAFG00845003305	proline-serine-threonine phosphatase interacting protein 2 [Source:UniProtKB Gene Name;Acc:A0A8C0RYC2]	PSTPIP2	0.648469	4.29129	36.8318	2.9054e-05	0.00315263
ENSCAFG00845008674	ADAM metallopeptidase with thrombospondin type 1 motif 2 [Source:UniProtKB Gene Name;Acc:A0A8I3MZD5]	ADAMTS2	0.723426	4.26793	36.237	3.16073e-05	0.00327793
ENSCAFG00845026529	GABA type A receptor associated protein like 1 [Source:UniProtKB Gene Name;Acc:A0A8C0NRR5]	GABARAPL1	0.741005	4.25225	28.0674	0.00011301	0.00649198
ENSCAFG00845029239	carbohydrate sulfotransferase 2 [Source:UniProtKB Gene Name;Acc:A0A8I3Q2N8]	CHST2	0.633986	4.24408	24.0364	0.000233843	0.00947029
ENSCAFG00845004801	kelch like family member 5 [Source:UniProtKB Gene Name;Acc:A0A8C0T9X8]	KLHL5	0.652125	4.22926	33.7833	4.5244e-05	0.00401245
ENSCAFG00845029181	ChaC glutathione specific gamma-glutamylcyclotransferase 1 [Source:UniProtKB Gene Name;Acc:A0A8C0TT15]	CHAC1	0.691203	4.22359	17.9553	0.000830076	0.0177841
ENSCAFG00845001664	cAMP responsive element modulator [Source:NCBI gene (formerly Entrezgene);Acc:403887]	CREM	-0.858695	4.14298	29.8126	8.43471e-05	0.00554734
ENSCAFG00845024840	ETS variant transcription factor 6 [Source:UniProtKB Gene Name;Acc:A0A8C0TSA2]	ETV6	0.69931	4.04591	33.1016	5.0154e-05	0.00416355
ENSCAFG00845021033	0	0	-0.606513	4.02235	24.1469	0.000228985	0.00947029
ENSCAFG00845022900	TNF receptor superfamily member 18 [Source:NCBI gene (formerly Entrezgene);Acc:606971]	TNFRSF18	0.766341	4.00714	40.4415	1.77929e-05	0.00254521
ENSCAFG00845008469	0	C17H1orf162	0.67855	4.00496	26.2397	0.000155668	0.00782952
ENSCAFG00845021928	testis expressed 14, intercellular bridge forming factor [Source:UniProtKB Gene Name;Acc:A0A8I3PBP3]	TEX14	-0.988152	3.99441	45.6861	9.23348e-06	0.00161503
ENSCAFG00845020745	neuronal guanine nucleotide exchange factor [Source:UniProtKB Gene Name;Acc:A0A8C0P7X6]	NGEF	0.723882	3.99244	35.4865	3.52031e-05	0.00352602
ENSCAFG00845025133	ZFP36 ring finger protein like 2 [Source:UniProtKB Gene Name;Acc:A0A8I3PTC7]	ZFP36L2	0.687723	3.95125	14.7151	0.00182711	0.0255817
ENSCAFG00845026176	membrane associated ring-CH-type finger 8 [Source:UniProtKB Gene Name;Acc:A0A8C0Z753]	MARCHF8	0.61499	3.92669	22.4823	0.000316344	0.0106332
ENSCAFG00845029008	endonuclease/exonuclease/phosphatase family domain containing 1 [Source:UniProtKB Gene Name;Acc:A0A8I3Q629]	EEPD1	0.642301	3.91655	27.5713	0.000123093	0.00685896
ENSCAFG00845021543	BCR activator of RhoGEF and GTPase [Source:UniProtKB Gene Name;Acc:A0A8I3PH86]	BCR	0.647123	3.9105	29.6315	8.6897e-05	0.0055953
ENSCAFG00845024235	ankyrin repeat and BTB domain containing 2 [Source:UniProtKB Gene Name;Acc:A0A8I3PQW3]	ABTB2	2.30844	3.86231	149.844	7.33087e-09	8.59104e-05
ENSCAFG00845029856	cingulin like 1 [Source:UniProtKB Gene Name;Acc:A0A8I3Q4H9]	CGNL1	0.808686	3.86124	38.4022	2.33726e-05	0.0029463
ENSCAFG00845028558	ecotropic viral integration site 5 like [Source:UniProtKB Gene Name;Acc:A0A8I3SBJ3]	EVI5L	1.33309	3.85255	109.007	5.51735e-08	0.000129316
ENSCAFG00845024186	tryptophan hydroxylase 2 [Source:NCBI gene (formerly Entrezgene);Acc:481165]	TPH2	-0.618394	3.83387	16.423	0.0011898	0.0214683
ENSCAFG00845008645	bromodomain and PHD finger containing 3 [Source:UniProtKB Gene Name;Acc:A0A8C0T028]	BRPF3	0.652763	3.82997	25.2969	0.000184733	0.00836483
ENSCAFG00845003686	SH3 domain binding kinase 1 [Source:UniProtKB Gene Name;Acc:A0A8I3MMM2]	SBK1	0.82656	3.8297	16.7464	0.00133198	0.022492
ENSCAFG00845023683	cingulin [Source:NCBI gene (formerly Entrezgene);Acc:483198]	CGN	0.601588	3.81559	18.1851	0.000787708	0.0172545
ENSCAFG00845030048	arginine vasopressin induced 1 [Source:UniProtKB Gene Name;Acc:A0A8I3Q284]	AVPI1	0.8408	3.79282	43.1866	1.25254e-05	0.00203868
ENSCAFG00845020095	protein phosphatase 1 regulatory subunit 13B [Source:UniProtKB Gene Name;Acc:A0A8C0YXN8]	PPP1R13B	0.603819	3.7922	20.0723	0.000519796	0.013658
ENSCAFG00845016203	family with sequence similarity 83 member H [Source:NCBI gene (formerly Entrezgene);Acc:482081]	FAM83H	0.633963	3.73068	16.0006	0.00131849	0.0224258
ENSCAFG00845007381	sphingomyelin phosphodiesterase 5 [Source:VGNC Symbol;Acc:VGNC:109300]	SMPD5	0.638207	3.71626	14.1594	0.0021028	0.0277855
ENSCAFG00845007283	ankyrin 1 [Source:UniProtKB Gene Name;Acc:A0A8I3MXP3]	ANK1	0.922138	3.65543	36.66	2.97663e-05	0.00320029
ENSCAFG00845012093	DNA damage inducible transcript 3 [Source:UniProtKB Gene Name;Acc:A0A8I3NHJ0]	DDIT3	0.685439	3.64326	18.8539	0.000677836	0.0160342
ENSCAFG00845028936	immunoglobulin superfamily member 3 [Source:UniProtKB Gene Name;Acc:A0A8P0P6V5]	IGSF3	0.715499	3.63277	33.063	5.045e-05	0.00416355
ENSCAFG00845003749	activating transcription factor 3 [Source:UniProtKB Gene Name;Acc:A0A8C0MJM2]	ATF3	0.868965	3.62477	15.9904	0.00170559	0.0250789
ENSCAFG00845023274	glucocorticoid induced 1 [Source:UniProtKB Gene Name;Acc:A0A8P0NRU6]	GLCCI1	0.717692	3.62241	31.2102	6.73068e-05	0.00482256
ENSCAFG00845002689	calcium/calmodulin dependent protein kinase II inhibitor 1 [Source:UniProtKB Gene Name;Acc:A0A8I3RSD5]	CAMK2N1	0.849708	3.62221	28.1146	0.000112101	0.00647512
ENSCAFG00845024683	TUB like protein 3 [Source:UniProtKB Gene Name;Acc:A0A8I3PNG5]	TULP3	0.62549	3.61127	25.4943	0.000178167	0.00827697
ENSCAFG00845027985	SH3 and PX domains 2A [Source:UniProtKB Gene Name;Acc:A0A8C0PAH6]	SH3PXD2A	0.61413	3.5915	12.0541	0.00374358	0.0383488
ENSCAFG00845013785	latent transforming growth factor beta binding protein 1 [Source:UniProtKB Gene Name;Acc:A0A8I3NUI3]	LTBP1	1.03275	3.58956	51.2637	4.88912e-06	0.00100519
ENSCAFG00845025831	0	0	-1.52104	3.54885	68.1023	9.59297e-07	0.000477675
ENSCAFG00845014180	centromere protein B [Source:VGNC Symbol;Acc:VGNC:111402]	CENPB	0.722836	3.5457	28.21	0.000110288	0.0064579
ENSCAFG00845013833	ectonucleoside triphosphate diphosphohydrolase 5 (inactive) [Source:UniProtKB Gene Name;Acc:A0A8C0PHE2]	ENTPD5	0.668465	3.5161	21.0002	0.000427508	0.0122493
ENSCAFG00845017757	microtubule associated monooxygenase, calponin and LIM domain containing 2 [Source:UniProtKB Gene Name;Acc:A0A8C0PV24]	MICAL2	0.610452	3.50981	11.4225	0.00449647	0.0426289
ENSCAFG00845022022	phospholipid scramblase 3 [Source:UniProtKB Gene Name;Acc:A0A8I3S2U5]	PLSCR3	0.731754	3.50858	22.0467	0.000345153	0.0110444
ENSCAFG00845007778	LDL receptor related protein 5 [Source:UniProtKB Gene Name;Acc:A0A8I3N495]	LRP5	0.654837	3.49791	24.5129	0.000213702	0.00904108
ENSCAFG00845026843	0	0	0.657151	3.48062	23.253	0.00027187	0.00993288
ENSCAFG00845028077	Fc receptor like B [Source:UniProtKB Gene Name;Acc:A0A8C0SBC2]	FCRLB	1.2592	3.47063	58.7266	2.26594e-06	0.000632251
ENSCAFG00845029149	beta-1,4-N-acetyl-galactosaminyltransferase 4 [Source:UniProtKB Gene Name;Acc:A0A8I3Q5N4]	B4GALNT4	1.00226	3.45313	12.7347	0.00464176	0.0430159
ENSCAFG00845015290	transcription elongation factor A3 [Source:UniProtKB Gene Name;Acc:A0A8I3P0U6]	TCEA3	0.869124	3.44575	23.0069	0.000285241	0.0102854
ENSCAFG00845029002	prostaglandin F2 receptor inhibitor [Source:UniProtKB Gene Name;Acc:A0A8I3Q6X7]	PTGFRN	0.633215	3.44464	16.6737	0.00112027	0.0208271
ENSCAFG00845028502	distal-less homeobox 1 [Source:UniProtKB Gene Name;Acc:A0A8I3Q4J8]	DLX1	0.768602	3.42302	34.3858	4.13578e-05	0.00381631
ENSCAFG00845009944	proline rich 7, synaptic [Source:UniProtKB Gene Name;Acc:A0A8I3NBZ1]	PRR7	0.694122	3.41972	18.8395	0.000680007	0.0160342
ENSCAFG00845013285	calcium voltage-gated channel auxiliary subunit beta 2 [Source:UniProtKB Gene Name;Acc:A0A8C0MZ52]	CACNB2	0.760164	3.3762	30.0853	8.0666e-05	0.0054726
ENSCAFG00845029737	bublin coiled coil protein [Source:UniProtKB Gene Name;Acc:A0A8C0YYV3]	BBLN	0.686743	3.37342	19.1704	0.000632037	0.0154309
ENSCAFG00845003346	progestin and adipoQ receptor family member 4 [Source:UniProtKB Gene Name;Acc:A0A8P0TT84]	PAQR4	0.600251	3.37122	14.8123	0.00177542	0.0253146
ENSCAFG00845018097	CD28 molecule [Source:NCBI gene (formerly Entrezgene);Acc:403646]	CD28	0.713702	3.3324	21.3593	0.000396936	0.011778
ENSCAFG00845019784	ras homolog family member B [Source:NCBI gene (formerly Entrezgene);Acc:403670]	RHOB	0.641887	3.31164	25.4838	0.000178508	0.00827697
ENSCAFG00845012176	TNF superfamily member 4 [Source:UniProtKB Gene Name;Acc:A0A8C0SEP3]	TNFSF4	1.04338	3.28662	25.3228	0.000183859	0.00836483
ENSCAFG00845015414	Jun dimerization protein 2 [Source:UniProtKB Gene Name;Acc:A0A8I3NTV6]	JDP2	0.865522	3.27756	32.7249	5.31282e-05	0.00429386
ENSCAFG00845023739	PIF1 5'-to-3' DNA helicase [Source:UniProtKB Gene Name;Acc:A0A8I3PN70]	PIF1	-0.624981	3.22051	16.4342	0.00118659	0.0214683
ENSCAFG00845013094	CUB domain containing protein 1 [Source:UniProtKB Gene Name;Acc:A0A8C0RHA9]	CDCP1	0.60395	3.10129	15.4487	0.0015114	0.0237746
ENSCAFG00845025027	zinc and ring finger 1 [Source:UniProtKB Gene Name;Acc:A0A8C0M3B3]	ZNRF1	0.672407	3.05153	20.5817	0.000466583	0.0128354
ENSCAFG00845008090	myosin VI [Source:UniProtKB Gene Name;Acc:A0A8C0MT97]	MYO6	0.851945	3.04978	17.3396	0.000957086	0.0192386
ENSCAFG00845018354	methyltransferase 15, mitochondrial 12S rRNA N4-cytidine [Source:UniProtKB Gene Name;Acc:A0A8I3S0G2]	METTL15	-0.638623	3.04865	18.6111	0.000715555	0.0164299
ENSCAFG00845015678	fibroblast growth factor receptor substrate 3 [Source:UniProtKB Gene Name;Acc:A0A8C0MHK2]	FRS3	0.605889	3.02877	16.7698	0.00109486	0.020562
ENSCAFG00845010366	DExH-box helicase 58 [Source:UniProtKB Gene Name;Acc:A0A8C0LX22]	DHX58	0.736941	3.00463	19.878	0.000541905	0.0140811
ENSCAFG00845011803	0	0	-0.77093	2.99111	13.0639	0.00282125	0.032743
ENSCAFG00845008119	WD repeat domain 97 [Source:UniProtKB Gene Name;Acc:A0A8I3MX59]	WDR97	0.623127	2.97611	13.1907	0.00272506	0.0321278
ENSCAFG00845007353	PVR cell adhesion molecule [Source:UniProtKB Gene Name;Acc:A0A8P0N7E0]	PVR	0.623836	2.9392	15.0462	0.00167265	0.0250468
ENSCAFG00845009977	whirlin [Source:UniProtKB Gene Name;Acc:A0A8I3N9H2]	WHRN	0.971673	2.91318	27.2194	0.000130872	0.0070677
ENSCAFG00845002201	PVR related immunoglobulin domain containing [Source:UniProtKB Gene Name;Acc:A0A8I3MMC0]	PVRIG	0.76608	2.87571	20.4805	0.000476638	0.01299
ENSCAFG00845013185	PNMA family member 1 [Source:UniProtKB Gene Name;Acc:A0A8C0PA38]	PNMA1	0.63113	2.86687	14.3353	0.00200826	0.0270826
ENSCAFG00845002815	BCL2 binding component 3 [Source:VGNC Symbol;Acc:VGNC:111360]	BBC3	2.1123	2.86617	82.9543	2.95904e-07	0.000288975
ENSCAFG00845001433	pleckstrin homology like domain family B member 1 [Source:UniProtKB Gene Name;Acc:A0A8I3MJB4]	PHLDB1	0.674269	2.83494	17.1826	0.000992941	0.0195026
ENSCAFG00845025214	bone morphotic protein 1 [Source:UniProtKB Gene Name;Acc:A0A8C0Z504]	BMP1	0.752191	2.8318	14.1482	0.002109	0.0277855
ENSCAFG00845015300	0	0	-1.52797	2.83012	43.8897	1.14803e-05	0.00189575
ENSCAFG00845028145	retinol dehydrogenase 10 [Source:UniProtKB Gene Name;Acc:A0A8C0STS3]	RDH10	-0.652889	2.82803	15.3384	0.00155374	0.0242131
ENSCAFG00845015350	septin 3 [Source:UniProtKB Gene Name;Acc:A0A8C0SQY3]	SEPTIN3	0.662313	2.8221	12.0173	0.00378322	0.038631
ENSCAFG00845024014	integrin subunit beta 4 [Source:VGNC Symbol;Acc:VGNC:111535]	ITGB4	1.27868	2.81968	30.8542	7.12403e-05	0.00499914
ENSCAFG00845026193	CCAAT enhancer binding protein beta [Source:UniProtKB Gene Name;Acc:A0A8P0SRV9]	CEBPB	0.790772	2.81223	10.9985	0.00509989	0.0456923
ENSCAFG00845026792	purinergic receptor P2X 2 [Source:UniProtKB Gene Name;Acc:A0A8I3S645]	P2RX2	0.809376	2.76769	20.0008	0.000527806	0.0138066
ENSCAFG00845022647	Wnt family member 10B [Source:UniProtKB Gene Name;Acc:A0A8I3PFR7]	WNT10B	1.79759	2.76335	69.5596	8.4693e-07	0.000472627
ENSCAFG00845029076	solute carrier family 16 member 6 [Source:UniProtKB Gene Name;Acc:A0A8C0LXV2]	SLC16A6	0.733329	2.75107	12.8923	0.00295774	0.0336522
ENSCAFG00845026997	transmembrane protein 53 [Source:UniProtKB Gene Name;Acc:A0A8C0Q9U1]	TMEM53	1.18761	2.74076	29.2164	9.3083e-05	0.00577164
ENSCAFG00845028984	CD2 molecule [Source:UniProtKB Gene Name;Acc:A0A8C0SEN8]	CD2	1.07457	2.73381	21.2305	0.000407602	0.0120017
ENSCAFG00845028633	interferon induced transmembrane protein 5 [Source:UniProtKB Gene Name;Acc:A0A8C0TIM0]	IFITM5	1.24205	2.70761	23.4118	0.000271802	0.00993288
ENSCAFG00845006158	erb-b2 receptor tyrosine kinase 3 [Source:UniProtKB Gene Name;Acc:A0A8I3MX20]	ERBB3	0.670364	2.69994	14.4393	0.00195463	0.0266973
ENSCAFG00845013678	SRY-box transcription factor 5 [Source:UniProtKB Gene Name;Acc:A0A8C0NYE5]	SOX5	0.879821	2.68181	18.7735	0.000690064	0.0161254
ENSCAFG00845029334	dynamin 1 [Source:NCBI gene (formerly Entrezgene);Acc:491319]	DNM1	2.15901	2.65659	49.3963	1.01613e-05	0.00175119
ENSCAFG00845029694	galactosidase beta 1 like [Source:UniProtKB Gene Name;Acc:A0A8C0MY23]	GLB1L	0.635685	2.64574	16.0035	0.00131753	0.0224258
ENSCAFG00845022743	NADPH oxidase activator 1 [Source:UniProtKB Gene Name;Acc:A0A8C0MMF4]	NOXA1	0.655864	2.64561	13.9405	0.00222775	0.0284081
ENSCAFG00845011859	ADAMTS like 5 [Source:UniProtKB Gene Name;Acc:A0A8I3NKG0]	ADAMTSL5	0.600515	2.63295	11.3541	0.00458794	0.0427393
ENSCAFG00845015973	BCAR3 adaptor protein, NSP family member [Source:UniProtKB Gene Name;Acc:A0A8I3P6Y6]	BCAR3	1.00867	2.59412	33.5524	4.68425e-05	0.00403638
ENSCAFG00845023267	ribonuclease, RNase A family, 4 [Source:NCBI gene (formerly Entrezgene);Acc:611048]	RNASE4	1.01396	2.59356	31.4891	6.43982e-05	0.00468115
ENSCAFG00845009769	N-myc downstream regulated 1 [Source:NCBI gene (formerly Entrezgene);Acc:482049]	NDRG1	0.994515	2.5896	12.8504	0.00299218	0.0338142
ENSCAFG00845008138	insulin like growth factor binding protein 4 [Source:UniProtKB Gene Name;Acc:A0A8C0SLN9]	IGFBP4	0.731713	2.58332	13.1971	0.00272036	0.0321047
ENSCAFG00845005896	angel homolog 1 [Source:UniProtKB Gene Name;Acc:A0A8I3RUE4]	ANGEL1	0.604136	2.58014	11.6602	0.00419432	0.0409269
ENSCAFG00845023104	0	0	-0.640116	2.57528	10.5362	0.00586685	0.0495343
ENSCAFG00845004240	forkhead box F1 [Source:UniProtKB Gene Name;Acc:A0A8C0NNH6]	FOXF1	0.852047	2.50766	14.8953	0.00173815	0.0252722
ENSCAFG00845010791	allograft inflammatory factor 1 [Source:UniProtKB Gene Name;Acc:A0A8I3NIF7]	AIF1	0.730368	2.48094	17.1798	0.000993594	0.0195026
ENSCAFG00845019238	interleukin 13 receptor subunit alpha 1 [Source:UniProtKB Gene Name;Acc:A0A8C0YXT3]	IL13RA1	0.865611	2.46106	27.0044	0.0001359	0.00710988
ENSCAFG00845014480	sidekick cell adhesion molecule 1 [Source:UniProtKB Gene Name;Acc:A0A8I3RYB5]	SDK1	0.774524	2.42844	15.3417	0.00155249	0.0242131
ENSCAFG00845014303	V-set and immunoglobulin domain containing 10 like [Source:UniProtKB Gene Name;Acc:A0A8I3NVM3]	VSIG10L	0.60792	2.40834	11.518	0.00437221	0.0419788
ENSCAFG00845011384	glutamic--pyruvic transaminase [Source:UniProtKB Gene Name;Acc:A0A8C0MDJ4]	GPT	0.789371	2.38461	17.3491	0.00095496	0.0192288
ENSCAFG00845003209	0	0	-1.89867	2.36974	27.071	0.00046996	0.0128682
ENSCAFG00845026992	plexin D1 [Source:UniProtKB Gene Name;Acc:A0A8I3SAT4]	PLXND1	1.01124	2.36124	19.0077	0.000655115	0.0156679
ENSCAFG00845003597	copine 2 [Source:UniProtKB Gene Name;Acc:A0A8I3MMA0]	CPNE2	0.72704	2.33311	12.7846	0.0030472	0.0342707
ENSCAFG00845022132	deoxyguanosine kinase [Source:UniProtKB Gene Name;Acc:A0A8C0SSP1]	DGUOK	0.756885	2.3293	14.7823	0.00178909	0.0253831
ENSCAFG00845007922	0	0	0.625942	2.31563	11.6376	0.00422202	0.0410751
ENSCAFG00845030617	growth arrest specific 2 like 1 [Source:UniProtKB Gene Name;Acc:A0A8I3QNV2]	GAS2L1	0.852014	2.30408	20.7127	0.00045393	0.0126657
ENSCAFG00845025793	leucine rich repeat LGI family member 3 [Source:UniProtKB Gene Name;Acc:A0A8I3S5L9]	LGI3	0.729118	2.29998	16.1136	0.00128256	0.0222013
ENSCAFG00845014498	alpha 1,4-galactosyltransferase (P1PK blood group) [Source:UniProtKB Gene Name;Acc:A0A8P0S6X7]	A4GALT	1.19882	2.25794	14.8305	0.00177394	0.0253146
ENSCAFG00845002249	FES proto-onco, tyrosine kinase [Source:UniProtKB Gene Name;Acc:A0A8C0M759]	FES	0.87756	2.2459	20.7613	0.000449336	0.0126657
ENSCAFG00845015997	EBF family member 4 [Source:UniProtKB Gene Name;Acc:A0A8C0RCM1]	EBF4	0.769286	2.23476	17.1869	0.000991957	0.0195026
ENSCAFG00845012292	C-C motif chemokine receptor 9 [Source:NCBI gene (formerly Entrezgene);Acc:484793]	CCR9	1.04864	2.23454	19.3325	0.000609959	0.0150486
ENSCAFG00845009438	GTPase, IMAP family member 8 [Source:UniProtKB Gene Name;Acc:A0A8I3N7U1]	GIMAP8	0.600653	2.21345	10.6742	0.00562478	0.0481848
ENSCAFG00845011691	Fc fragment of IgG receptor Ia [Source:NCBI gene (formerly Entrezgene);Acc:403462]	FCGR1A	0.765054	2.1736	14.1012	0.00213522	0.027876
ENSCAFG00845008184	family with sequence similarity 171 member A2 [Source:UniProtKB Gene Name;Acc:A0A8I3MYK3]	FAM171A2	0.763582	2.16724	13.9125	0.00224434	0.0284956
ENSCAFG00845021234	fibrinogen like 2 [Source:UniProtKB Gene Name;Acc:A0A8I3PCG1]	FGL2	0.852564	2.12627	17.5291	0.000915767	0.0189275
ENSCAFG00845009606	cyclin dependent kinase inhibitor 1A [Source:UniProtKB Gene Name;Acc:A0A8I3N2Y4]	CDKN1A	1.72147	2.12117	19.2382	0.00096053	0.0192747
ENSCAFG00845001289	interleukin 10 [Source:NCBI gene (formerly Entrezgene);Acc:403628]	IL10	0.649349	2.08696	10.8753	0.00529224	0.0467016
ENSCAFG00845015600	shisa family member 8 [Source:VGNC Symbol;Acc:VGNC:111720]	SHISA8	1.07017	2.08264	13.063	0.00282195	0.032743
ENSCAFG00845030239	KLF transcription factor 2 [Source:UniProtKB Gene Name;Acc:A0A8C0T1N9]	KLF2	1.31661	2.01106	22.3015	0.000327953	0.0108865
ENSCAFG00845025595	regulator of G protein signaling 2 [Source:UniProtKB Gene Name;Acc:A0A8C0PLM4]	RGS2	0.960268	1.99706	17.3517	0.000954385	0.0192288
ENSCAFG00845009408	SH2 domain containing 3A [Source:UniProtKB Gene Name;Acc:A0A8C0NZ74]	SH2D3A	0.718255	1.98576	11.5635	0.00431429	0.041681
ENSCAFG00845021949	adiponectin, C1Q and collagen domain containing [Source:NCBI gene (formerly Entrezgene);Acc:403625]	ADIPOQ	1.55668	1.97968	48.726	6.48261e-06	0.0012454
ENSCAFG00845005752	pleckstrin homology like domain family A member 1 [Source:UniProtKB Gene Name;Acc:A0A8P0SB65]	PHLDA1	0.909694	1.94289	21.1345	0.000415769	0.0120841
ENSCAFG00845021979	2'-5'-oligoadenylate synthetase 1 [Source:NCBI gene (formerly Entrezgene);Acc:608778]	OAS1	1.32755	1.90839	16.8843	0.00106544	0.0201738
ENSCAFG00845011687	BMP and activin membrane bound inhibitor [Source:UniProtKB Gene Name;Acc:A0A8C0PSW4]	BAMBI	0.787187	1.90757	15.4726	0.00150243	0.0237602
ENSCAFG00845012831	ephrin A2 [Source:UniProtKB Gene Name;Acc:A0A8I3NYD1]	EFNA2	0.924163	1.88807	12.6626	0.00315244	0.0348183
ENSCAFG00845022293	delta like canonical Notch ligand 1 [Source:UniProtKB Gene Name;Acc:A0A8I3PP16]	DLL1	0.702232	1.88635	10.8599	0.00531693	0.0468138
ENSCAFG00845000459	enoyl-CoA hydratase domain containing 3 [Source:UniProtKB Gene Name;Acc:A0A8C0Q236]	ECHDC3	0.906651	1.87041	16.6092	0.00113771	0.0209965
ENSCAFG00845030565	nuclear factor I X [Source:UniProtKB Gene Name;Acc:A0A8I3QBW2]	NFIX	0.953253	1.85316	19.4463	0.000594988	0.014878
ENSCAFG00845024783	BCL2 like 14 [Source:UniProtKB Gene Name;Acc:A0A8I3S8W4]	BCL2L14	0.667027	1.84139	10.8254	0.00537261	0.047127
ENSCAFG00845006277	vesicle amine transport 1 [Source:UniProtKB Gene Name;Acc:A0A8C0LX65]	VAT1	0.877366	1.84071	10.6795	0.0056156	0.0481848
ENSCAFG00845001845	yippee like 3 [Source:UniProtKB Gene Name;Acc:A0A8I3N086]	YPEL3	0.951763	1.83171	11.3702	0.00456631	0.0427393
ENSCAFG00845008028	transmembrane protein 163 [Source:UniProtKB Gene Name;Acc:A0A8I3N9V1]	TMEM163	1.24195	1.81966	33.6409	4.62224e-05	0.00401245
ENSCAFG00845026155	0	0	-1.43922	1.72257	31.4758	6.45338e-05	0.00468115
ENSCAFG00845029194	WD repeat domain, phosphoinositide interacting 1 [Source:UniProtKB Gene Name;Acc:A0A8P0PBB9]	WIPI1	1.59824	1.69437	30.9493	7.01638e-05	0.00495331
ENSCAFG00845002526	ATPase Na+/K+ transporting subunit beta 1 [Source:NCBI gene (formerly Entrezgene);Acc:403966]	ATP1B1	1.09584	1.68995	21.4889	0.000386527	0.0116445
ENSCAFG00845026430	DEP domain containing 7 [Source:UniProtKB Gene Name;Acc:A0A8C0P181]	DEPDC7	0.867089	1.68963	15.1544	0.00162746	0.0247049
ENSCAFG00845026211	H1.3 linker histone, cluster member [Source:UniProtKB Gene Name;Acc:A0A8I3PXE6]	H1-3	-1.23708	1.62742	22.9187	0.000290221	0.0103377
ENSCAFG00845018270	sphingosine kinase 1 [Source:UniProtKB Gene Name;Acc:A0A8I3P6T3]	SPHK1	1.20924	1.62689	21.7877	0.0003637	0.0113356
ENSCAFG00845027316	trafficking regulator and scaffold protein tamalin [Source:UniProtKB Gene Name;Acc:A0A8P0TPP3]	TAMALIN	1.51238	1.60774	15.0619	0.00172185	0.0251288
ENSCAFG00845021994	centrosomal protein 170B [Source:UniProtKB Gene Name;Acc:A0A8I3PDZ6]	CEP170B	1.16594	1.58236	14.7917	0.00178481	0.025353
ENSCAFG00845015213	0	0	-0.917611	1.57959	13.8567	0.00227779	0.0287231
ENSCAFG00845020341	collagen type IV alpha 2 chain [Source:UniProtKB Gene Name;Acc:A0A8I3PJI8]	COL4A2	1.1103	1.56075	20.092	0.000517618	0.0136475
ENSCAFG00845020056	0	CETN4	0.868931	1.52718	15.8271	0.0013759	0.0227838
ENSCAFG00845002244	angiotensin II receptor associated protein [Source:UniProtKB Gene Name;Acc:A0A8I3MID2]	AGTRAP	1.19431	1.50307	16.5714	0.00114805	0.0210877
ENSCAFG00845014806	inositol 1,4,5-triphosphate receptor associated 1 [Source:UniProtKB Gene Name;Acc:A0A8I3NV22]	IRAG1	-0.978511	1.5005	15.167	0.00162227	0.0246581
ENSCAFG00845026339	unc-13 homolog A [Source:UniProtKB Gene Name;Acc:A0A8I3PWM7]	UNC13A	0.938492	1.31922	13.0847	0.00280522	0.0326135
ENSCAFG00845007625	nephrocystin 1 [Source:NCBI gene (formerly Entrezgene);Acc:403780]	NPHP1	-1.44201	1.26147	15.0977	0.00165097	0.0249971
ENSCAFG00845026093	0	0	-0.89327	1.2428	12.5941	0.00321325	0.0351703
ENSCAFG00845011906	0	0	1.01261	1.21794	14.241	0.00205832	0.0274406
ENSCAFG00845030628	glypican 1 [Source:UniProtKB Gene Name;Acc:A0A8C0TFT3]	GPC1	1.39745	1.12819	25.7221	0.000170918	0.00809906
ENSCAFG00845025050	major facilitator superfamily domain containing 6 [Source:UniProtKB Gene Name;Acc:A0A8I3S539]	MFSD6	0.923998	1.1262	11.8574	0.00396133	0.0397113
ENSCAFG00845000831	Ras interacting protein 1 [Source:UniProtKB Gene Name;Acc:A0A8I3MMA8]	RASIP1	1.31863	1.09301	16.6647	0.00112266	0.0208271
ENSCAFG00845027702	endothelial PAS domain protein 1 [Source:UniProtKB Gene Name;Acc:A0A8P0N5N3]	EPAS1	1.29855	1.0765	19.145	0.000635575	0.0154768
ENSCAFG00845005340	cysteine dioxygenase type 1 [Source:UniProtKB Gene Name;Acc:A0A8C0PJC2]	CDO1	-0.98678	1.01934	12.9906	0.00287865	0.0331059
ENSCAFG00845002457	0	0	-1.00457	1.01727	12.3958	0.00339732	0.0361609
ENSCAFG00845019257	maturin, neural progenitor differentiation regulator homolog [Source:UniProtKB Gene Name;Acc:A0A8C0MM04]	MTURN	1.2759	0.979597	15.9207	0.00134457	0.0225423
ENSCAFG00845014521	syndecan 4 [Source:UniProtKB Gene Name;Acc:A0A8C0TU12]	SDC4	-1.16033	0.97218	10.6504	0.00566558	0.0484281
ENSCAFG00845030373	troponin C1, slow skeletal and cardiac type [Source:UniProtKB Gene Name;Acc:A0A8I3Q3Y8]	TNNC1	0.913252	0.928883	11.1351	0.00489575	0.0445445
ENSCAFG00845027068	zinc finger DHHC-type palmitoyltransferase 8 [Source:NCBI gene (formerly Entrezgene);Acc:486415]	ZDHHC8	1.37052	0.888962	13.7585	0.00233813	0.0292429
ENSCAFG00845000512	ephrin A5 [Source:UniProtKB Gene Name;Acc:A0A8C0SCQ5]	EFNA5	1.32364	0.886834	21.0825	0.000420266	0.0121308
ENSCAFG00845007464	collagen type XV alpha 1 chain [Source:UniProtKB Gene Name;Acc:A0A8I3N1V6]	COL15A1	1.5859	0.866173	21.1378	0.000415487	0.0120841
ENSCAFG00845026196	H2A clustered histone 9 [Source:NCBI gene (formerly Entrezgene);Acc:111094037]	H2AC9	-1.86042	0.777966	34.1248	4.29927e-05	0.00387562
ENSCAFG00845014476	dynein axonemal heavy chain 17 [Source:UniProtKB Gene Name;Acc:A0A8C0RWX8]	DNAH17	1.29481	0.753559	11.5095	0.00438311	0.0419788
ENSCAFG00845027447	G protein subunit beta 3 [Source:NCBI gene (formerly Entrezgene);Acc:403511]	GNB3	1.03129	0.752426	12.3739	0.00341837	0.0362205
ENSCAFG00845026982	nuclear receptor subfamily 4 group A member 1 [Source:NCBI gene (formerly Entrezgene);Acc:403897]	NR4A1	1.17809	0.73709	12.6701	0.00314585	0.0348169
ENSCAFG00845027994	purinergic receptor P2Y1 [Source:NCBI gene (formerly Entrezgene);Acc:449621]	P2RY1	1.5838	0.680087	16.2672	0.0012355	0.0217905
ENSCAFG00845026145	0	H2BC25	-1.92563	0.595178	28.1113	0.000112164	0.00647512
ENSCAFG00845008860	eukaryotic translation initiation factor 3 subunit L [Source:UniProtKB Gene Name;Acc:A0A8I3N0G3]	EIF3L	-1.28815	0.582344	12.6562	0.00315803	0.0348183
ENSCAFG00845002378	kelch domain containing 1 [Source:UniProtKB Gene Name;Acc:A0A8C0LRF4]	KLHDC1	1.37683	0.560363	14.8822	0.00174397	0.0252941
ENSCAFG00845015848	H2B clustered histone 15 [Source:UniProtKB Gene Name;Acc:J9P6S8]	H2BC15	-1.01141	0.545351	10.9781	0.00513118	0.0459025
ENSCAFG00845025974	C-terminal binding protein 2 [Source:UniProtKB Gene Name;Acc:A0A8I3PXH8]	CTBP2	-1.24897	0.539532	19.0675	0.000646532	0.0156101
ENSCAFG00845003034	neuronal PAS domain protein 1 [Source:UniProtKB Gene Name;Acc:A0A8C0MVT0]	NPAS1	1.34223	0.535799	11.7093	0.00413482	0.040504
ENSCAFG00845007282	syndecan 3 [Source:UniProtKB Gene Name;Acc:A0A8C0PNS6]	SDC3	1.19966	0.465457	11.8255	0.00399792	0.0398059
ENSCAFG00845025494	H2B clustered histone 3 [Source:UniProtKB Gene Name;Acc:A0A8P0PRZ6]	H2BC3	-1.58824	0.407268	15.4565	0.00150845	0.0237602
ENSCAFG00845018385	ADAMTS like 4 [Source:UniProtKB Gene Name;Acc:A0A8I3P088]	ADAMTSL4	1.07269	0.392858	11.3135	0.00464332	0.0430159
ENSCAFG00845009581	ABO, alpha 1-3-N-acetylgalactosaminyltransferase and alpha 1-3-galactosyltransferase [Source:NCBI gene (formerly Entrezgene);Acc:491265]	ABO	-1.1961	0.371501	11.0285	0.00505423	0.0455375
ENSCAFG00845006988	Cbl proto-onco C [Source:UniProtKB Gene Name;Acc:A0A8I3N747]	CBLC	1.34227	0.3571	16.6846	0.00111734	0.0208271
ENSCAFG00845026065	0	0	-1.09421	0.290681	11.3454	0.0045998	0.0428157
ENSCAFG00845023279	growth arrest specific 2 [Source:UniProtKB Gene Name;Acc:A0A8C0PKN9]	GAS2	-1.40257	0.132728	15.2915	0.00157217	0.024403
ENSCAFG00845014483	0	0	-1.30393	0.12139	14.1387	0.00211428	0.0277855
ENSCAFG00845020961	cytokine receptor like factor 2 [Source:UniProtKB Gene Name;Acc:A0A8I3PLI2]	CRLF2	1.38301	0.110589	12.2678	0.00352249	0.0370343
ENSCAFG00845002289	nuclear protein 1, transcriptional regulator [Source:UniProtKB Gene Name;Acc:A0A8C0Q1Q4]	NUPR1	2.40242	0.0137832	19.6121	0.000573931	0.0145582
ENSCAFG00845022854	neuronal cell adhesion molecule [Source:UniProtKB Gene Name;Acc:A0A8C0P550]	NRCAM	1.71531	0.00329102	13.2714	0.00266586	0.0316849
ENSCAFG00845026768	oxidized low density lipoprotein receptor 1 [Source:UniProtKB Gene Name;Acc:A0A8C0SG04]	OLR1	2.53208	0.000530835	23.9467	0.00023787	0.00947029
ENSCAFG00845008284	testis specific serine kinase 5 [Source:VGNC Symbol;Acc:VGNC:109308]	TSSK5	-1.35944	-0.0152653	12.491	0.00330748	0.0356975
ENSCAFG00845005802	vasohibin 1 [Source:UniProtKB Gene Name;Acc:A0A8I3RSW9]	VASH1	2.10361	-0.0218933	13.9657	0.00221292	0.0282805
ENSCAFG00845015477	gap junction protein beta 4 [Source:UniProtKB Gene Name;Acc:A0A8I3P1D7]	GJB4	3.22427	-0.0908731	11.492	0.00549945	0.0477747
ENSCAFG00845014513	Rho GTPase activating protein 23 [Source:UniProtKB Gene Name;Acc:A0A8I3NP88]	ARHGAP23	1.76594	-0.143073	13.7227	0.00236055	0.0293571
ENSCAFG00845006667	ras homolog family member C [Source:VGNC Symbol;Acc:VGNC:111701]	RHOC	1.71258	-0.162457	11.9365	0.00387206	0.0391984
ENSCAFG00845013838	ARF like GTPase 9 [Source:UniProtKB Gene Name;Acc:A0A8I3S0E9]	ARL9	-1.56227	-0.3561	10.919	0.00522312	0.0462197
ENSCAFG00845013861	reticulon 4 receptor like 1 [Source:UniProtKB Gene Name;Acc:A0A8C0RK92]	RTN4RL1	2.58117	-0.560744	12.0599	0.00373743	0.0383488
ENSCAFG00845000845	amyloid beta protein binding family A member 1 [Source:UniProtKB Gene Name;Acc:A0A8I3MBS4]	APBA1	1.79483	-0.726455	11.569	0.00430735	0.0416484
ENSCAFG00845027762	nucleophosmin/nucleoplasmin 2 [Source:UniProtKB Gene Name;Acc:A0A8C0PQD6]	NPM2	2.01492	-0.739356	13.764	0.00233466	0.0292429
ENSCAFG00845028772	0	0	1.98032	-0.902585	12.074	0.00372231	0.0382311

## Sheet: CLBL1_T25vs.CTRL
Table S2. Genes differentially modulated (BHp < 0.05 and |lfc| > 0.59) in CLBL1_T25 vs. CTRL comparison. Ensembl gene ID, gene description, gene name, log2 fold change (lfc), log2 counts per million (logCPM), F-statistic (F), p-value (p), Benjamini-Hochberg adjusted p-value (BHp) are reported for all the DEGs. Up- and down-regulated DEGs are highlighted in green and red color, respectively.
GENEID	Gene description	Gene name	lfc	logCPM	F	p	BHp
ENSCAFG00845012811	0	0	-0.725866	10.5362	81.6857	3.24767e-07	0.000422883
ENSCAFG00845018140	immunoglobulin heavy constant mu [Source:HGNC Symbol;Acc:HGNC:5541]	IGHM	-0.699766	10.3477	127.207	2.08714e-08	7.63422e-05
ENSCAFG00845001752	centromere protein F [Source:VGNC Symbol;Acc:VGNC:111403]	CENPF	-0.693952	8.62864	60.9413	1.83159e-06	0.000975655
ENSCAFG00845018223	0	0	-0.619859	8.09131	64.4632	1.32261e-06	0.00081276
ENSCAFG00845001655	growth arrest specific 7 [Source:UniProtKB Gene Name;Acc:A0A8I3MEM4]	GAS7	0.649716	7.85386	30.3834	0.000146176	0.0116533
ENSCAFG00845015070	DLG associated protein 5 [Source:UniProtKB Gene Name;Acc:A0A8I3S1A6]	DLGAP5	-0.599806	7.84894	31.9493	8.62609e-05	0.00875021
ENSCAFG00845027212	0	0	-0.60744	7.35678	43.6003	1.18978e-05	0.00263076
ENSCAFG00845006139	tweety family member 3 [Source:UniProtKB Gene Name;Acc:A0A8I3MZ43]	TTYH3	0.84046	7.2493	19.29	0.00260667	0.0439312
ENSCAFG00845015859	myosin VB [Source:UniProtKB Gene Name;Acc:A0A8I3NVA6]	MYO5B	0.635553	7.10986	69.5858	8.4505e-07	0.000675413
ENSCAFG00845017370	cytochrome P450 family 1 subfamily A member 1 [Source:UniProtKB Gene Name;Acc:A0A8I3NSK1]	CYP1A1	0.75141	6.84903	33.0282	0.000113159	0.0103602
ENSCAFG00845002288	quiescin sulfhydryl oxidase 1 [Source:UniProtKB Gene Name;Acc:A0A8C0PUZ8]	QSOX1	0.650551	6.82281	46.0719	8.81924e-06	0.00227202
ENSCAFG00845027414	growth arrest specific 6 [Source:UniProtKB Gene Name;Acc:A0A8I3Q0T6]	GAS6	0.710807	6.72045	53.3366	3.91477e-06	0.00158197
ENSCAFG00845010526	CD70 molecule [Source:UniProtKB Gene Name;Acc:A0A8C0NZL5]	CD70	0.672861	6.63528	46.2967	8.58772e-06	0.00227202
ENSCAFG00845011780	LBH regulator of WNT signaling pathway [Source:VGNC Symbol;Acc:VGNC:111546]	LBH	0.775784	6.29904	21.5454	0.00110517	0.0293683
ENSCAFG00845023363	pleckstrin [Source:NCBI gene (formerly Entrezgene);Acc:442956]	PLEK	0.847733	6.26121	136.045	1.36135e-08	7.63422e-05
ENSCAFG00845002371	colony stimulating factor 1 [Source:UniProtKB Gene Name;Acc:A0A8P0SNW2]	CSF1	0.814465	6.25572	75.097	5.37826e-07	0.000572981
ENSCAFG00845010023	semaphorin 4A [Source:UniProtKB Gene Name;Acc:A0A8C0R9Q2]	SEMA4A	0.5944	6.20344	32.3545	5.62497e-05	0.00708807
ENSCAFG00845009270	0	0	-0.659558	5.88243	24.1898	0.000336624	0.0168925
ENSCAFG00845010570	sestrin 2 [Source:UniProtKB Gene Name;Acc:A0A8I3NDS6]	SESN2	0.730232	5.80697	69.3174	8.6451e-07	0.000675413
ENSCAFG00845015527	zinc finger matrin-type 3 [Source:UniProtKB Gene Name;Acc:A0A8I3NLL4]	ZMAT3	0.629748	5.80656	39.4148	2.03847e-05	0.00351307
ENSCAFG00845022561	CD86 molecule [Source:NCBI gene (formerly Entrezgene);Acc:403764]	CD86	0.599503	5.77471	63.9381	1.38708e-06	0.00081276
ENSCAFG00845000500	BCL2 associated X, apoptosis regulator [Source:NCBI gene (formerly Entrezgene);Acc:403523]	BAX	0.85164	5.64758	72.0061	6.90451e-07	0.000674283
ENSCAFG00845012191	retinoid X receptor alpha [Source:UniProtKB Gene Name;Acc:A0A8C0Q3S5]	RXRA	0.686921	5.48722	43.6859	1.17726e-05	0.00263076
ENSCAFG00845005385	mitogen-activated protein kinase kinase 6 [Source:UniProtKB Gene Name;Acc:A0A8C0M2T9]	MAP2K6	1.09413	5.4397	115.328	3.87583e-08	9.08417e-05
ENSCAFG00845030031	phospholipase C gamma 1 [Source:UniProtKB Gene Name;Acc:A0A8C0Z363]	PLCG1	0.701088	5.41829	45.3677	9.59216e-06	0.00239171
ENSCAFG00845009750	AHNAK nucleoprotein [Source:UniProtKB Gene Name;Acc:A0A8C0M7Z9]	AHNAK	1.09426	5.37286	94.3138	1.35322e-07	0.000239565
ENSCAFG00845004953	EMAP like 2 [Source:UniProtKB Gene Name;Acc:A0A8I3NAF2]	EML2	0.598162	5.33672	35.5557	3.4853e-05	0.00523644
ENSCAFG00845005333	adhesion G protein-coupled receptor B2 [Source:UniProtKB Gene Name;Acc:A0A8I3MQZ1]	ADGRB2	0.641179	5.32932	17.6521	0.00121785	0.0302372
ENSCAFG00845020119	interleukin 4 induced 1 [Source:UniProtKB Gene Name;Acc:A0A8I3P7I1]	IL4I1	0.593232	5.32183	32.623	5.39663e-05	0.00691922
ENSCAFG00845014552	cytochrome b5 reductase 3 [Source:NCBI gene (formerly Entrezgene);Acc:474479]	CYB5R3	0.593256	5.29344	27.6639	0.000121135	0.0106911
ENSCAFG00845025549	EFR3 homolog B [Source:UniProtKB Gene Name;Acc:A0A8I3Q842]	EFR3B	0.666948	5.27551	46.7125	8.17748e-06	0.00227202
ENSCAFG00845022250	catenin alpha 1 [Source:UniProtKB Gene Name;Acc:A0A8C0STJ7]	CTNNA1	0.815848	5.26366	93.4598	1.43097e-07	0.000239565
ENSCAFG00845005972	KIAA1217 [Source:UniProtKB Gene Name;Acc:A0A8I3N4N6]	KIAA1217	0.656417	5.20649	53.7087	3.76445e-06	0.00157556
ENSCAFG00845025577	solute carrier family 48 member 1 [Source:UniProtKB Gene Name;Acc:A0A8C0PNB6]	SLC48A1	0.669731	5.12473	40.2011	1.83643e-05	0.00341605
ENSCAFG00845012925	TBC1 domain family member 8 [Source:UniProtKB Gene Name;Acc:A0A8I3NIQ0]	TBC1D8	0.757229	5.12406	64.0548	1.37245e-06	0.00081276
ENSCAFG00845004774	ribonuclease T2 [Source:VGNC Symbol;Acc:VGNC:111702]	RNASET2	0.658569	5.12075	49.1607	6.17176e-06	0.00206648
ENSCAFG00845006295	G protein signaling modulator 1 [Source:UniProtKB Gene Name;Acc:A0A8I3MS01]	GPSM1	0.612888	4.98279	17.924	0.000870252	0.0269209
ENSCAFG00845018825	hydroxyacylglutathione hydrolase [Source:UniProtKB Gene Name;Acc:A0A8I3P3Q9]	HAGH	0.592115	4.97922	23.7585	0.000246587	0.0148957
ENSCAFG00845027103	purinergic receptor P2X 7 [Source:NCBI gene (formerly Entrezgene);Acc:448778]	P2RX7	0.682143	4.8674	44.181	1.10767e-05	0.00258834
ENSCAFG00845006824	myosin IF [Source:UniProtKB Gene Name;Acc:A0A8I3RTK5]	MYO1F	0.861911	4.78982	75.5718	5.17983e-07	0.000572981
ENSCAFG00845016949	FRY microtubule binding protein [Source:UniProtKB Gene Name;Acc:A0A8I3NUQ0]	FRY	0.646964	4.73233	27.0637	0.000134493	0.011339
ENSCAFG00845007053	cAMP responsive element binding protein 3 like 2 [Source:UniProtKB Gene Name;Acc:A0A8C0SN13]	CREB3L2	0.726834	4.64816	57.0264	2.68017e-06	0.00126663
ENSCAFG00845007898	nuclear receptor subfamily 4 group A member 3 [Source:UniProtKB Gene Name;Acc:A0A8I3N715]	NR4A3	1.29478	4.6071	31.6727	0.000211042	0.0138167
ENSCAFG00845006674	galectin 12 [Source:NCBI gene (formerly Entrezgene);Acc:483773]	LGALS12	0.898736	4.60687	65.7755	1.17596e-06	0.000810654
ENSCAFG00845010970	integrin subunit alpha D [Source:NCBI gene (formerly Entrezgene);Acc:489930]	ITGAD	0.780153	4.57305	45.9778	8.91824e-06	0.00227202
ENSCAFG00845012846	dual specificity phosphatase 4 [Source:UniProtKB Gene Name;Acc:A0A8C0QA35]	DUSP4	0.827422	4.5313	39.7817	1.94119e-05	0.00344679
ENSCAFG00845011825	RUN and SH3 domain containing 1 [Source:UniProtKB Gene Name;Acc:A0A8C0RUX6]	RUSC1	0.654855	4.51643	17.5303	0.00091974	0.0273298
ENSCAFG00845018511	potassium voltage-gated channel subfamily C member 3 [Source:UniProtKB Gene Name;Acc:A0A8C0M2N0]	KCNC3	0.609413	4.43857	17.8655	0.000847327	0.0269101
ENSCAFG00845002030	interleukin 2 receptor subunit alpha [Source:NCBI gene (formerly Entrezgene);Acc:403870]	IL2RA	0.825398	4.42483	61.2356	1.78139e-06	0.000975655
ENSCAFG00845017736	pleckstrin homology like domain family A member 3 [Source:UniProtKB Gene Name;Acc:A0A8C0Q8Q3]	PHLDA3	0.839876	4.3458	46.4083	8.47529e-06	0.00227202
ENSCAFG00845011435	thioredoxin interacting protein [Source:UniProtKB Gene Name;Acc:A0A8I3NKV1]	TXNIP	-0.821716	4.3278	42.6071	1.34692e-05	0.00286993
ENSCAFG00845008674	ADAM metallopeptidase with thrombospondin type 1 motif 2 [Source:UniProtKB Gene Name;Acc:A0A8I3MZD5]	ADAMTS2	0.66433	4.26793	29.9767	8.21093e-05	0.00848266
ENSCAFG00845026529	GABA type A receptor associated protein like 1 [Source:UniProtKB Gene Name;Acc:A0A8C0NRR5]	GABARAPL1	0.624588	4.25225	19.4709	0.000591808	0.0220926
ENSCAFG00845003857	TatD DNase domain containing 3 [Source:UniProtKB Gene Name;Acc:A0A8C0MDW3]	TATDN3	-1.10512	4.14441	66.5524	1.09793e-06	0.000804162
ENSCAFG00845001664	cAMP responsive element modulator [Source:NCBI gene (formerly Entrezgene);Acc:403887]	CREM	-0.874207	4.14298	29.9464	8.25176e-05	0.00848266
ENSCAFG00845023085	0	0	0.614064	4.1184	17.2384	0.000980042	0.0279566
ENSCAFG00845003996	HHIP like 1 [Source:UniProtKB Gene Name;Acc:A0A8I3MUV6]	HHIPL1	0.625299	4.1116	24.469	0.000215472	0.0140284
ENSCAFG00845022948	TNF receptor superfamily member 4 [Source:UniProtKB Gene Name;Acc:A0A8P0NKI3]	TNFRSF4	0.747398	4.03059	15.7728	0.00144378	0.0332403
ENSCAFG00845021033	0	0	-0.805074	4.02235	40.7189	1.71589e-05	0.0032433
ENSCAFG00845022900	TNF receptor superfamily member 18 [Source:NCBI gene (formerly Entrezgene);Acc:606971]	TNFRSF18	0.633279	4.00714	26.9118	0.000138135	0.0115395
ENSCAFG00845008469	0	C17H1orf162	0.689735	4.00496	26.7246	0.000142779	0.0115395
ENSCAFG00845021928	testis expressed 14, intercellular bridge forming factor [Source:UniProtKB Gene Name;Acc:A0A8I3PBP3]	TEX14	-0.675228	3.99441	21.6308	0.000375488	0.0174293
ENSCAFG00845020745	neuronal guanine nucleotide exchange factor [Source:UniProtKB Gene Name;Acc:A0A8C0P7X6]	NGEF	0.773235	3.99244	39.9717	1.8929e-05	0.00344679
ENSCAFG00845025133	ZFP36 ring finger protein like 2 [Source:UniProtKB Gene Name;Acc:A0A8I3PTC7]	ZFP36L2	0.772761	3.95125	18.3796	0.000757462	0.0253503
ENSCAFG00845029008	endonuclease/exonuclease/phosphatase family domain containing 1 [Source:UniProtKB Gene Name;Acc:A0A8I3Q629]	EEPD1	0.759238	3.91655	38.2282	2.3935e-05	0.00389576
ENSCAFG00845008045	colony stimulating factor 2 receptor subunit beta [Source:UniProtKB Gene Name;Acc:A0A8C0MMA9]	CSF2RB	0.622375	3.89201	16.6088	0.00113779	0.0296444
ENSCAFG00845024235	ankyrin repeat and BTB domain containing 2 [Source:UniProtKB Gene Name;Acc:A0A8I3PQW3]	ABTB2	2.3225	3.86231	149.652	7.39133e-09	7.63422e-05
ENSCAFG00845029856	cingulin like 1 [Source:UniProtKB Gene Name;Acc:A0A8I3Q4H9]	CGNL1	0.803758	3.86124	37.1973	2.76025e-05	0.00443115
ENSCAFG00845028558	ecotropic viral integration site 5 like [Source:UniProtKB Gene Name;Acc:A0A8I3SBJ3]	EVI5L	1.42324	3.85255	122.826	2.60576e-08	7.63422e-05
ENSCAFG00845029390	inter-alpha-trypsin inhibitor heavy chain 4 [Source:UniProtKB Gene Name;Acc:A0A8C0M760]	ITIH4	0.691339	3.84114	16.8842	0.00106545	0.0289704
ENSCAFG00845003686	SH3 domain binding kinase 1 [Source:UniProtKB Gene Name;Acc:A0A8I3MMM2]	0	0.807919	3.8297	15.9225	0.00160917	0.0349219
ENSCAFG00845023683	cingulin [Source:NCBI gene (formerly Entrezgene);Acc:483198]	CGN	0.765162	3.81559	29.2501	9.25622e-05	0.00911543
ENSCAFG00845030048	arginine vasopressin induced 1 [Source:UniProtKB Gene Name;Acc:A0A8I3Q284]	AVPI1	0.889063	3.79282	47.6906	7.29793e-06	0.00225064
ENSCAFG00845020095	protein phosphatase 1 regulatory subunit 13B [Source:UniProtKB Gene Name;Acc:A0A8C0YXN8]	PPP1R13B	0.654025	3.7922	23.1261	0.000278671	0.0155544
ENSCAFG00845016203	family with sequence similarity 83 member H [Source:NCBI gene (formerly Entrezgene);Acc:482081]	FAM83H	0.804052	3.73068	25.5465	0.000176477	0.0127662
ENSCAFG00845007283	ankyrin 1 [Source:UniProtKB Gene Name;Acc:A0A8I3MXP3]	ANK1	0.806888	3.65543	27.4424	0.000125879	0.0108469
ENSCAFG00845002689	calcium/calmodulin dependent protein kinase II inhibitor 1 [Source:UniProtKB Gene Name;Acc:A0A8I3RSD5]	CAMK2N1	0.658312	3.62221	16.3314	0.00121644	0.0302372
ENSCAFG00845024683	TUB like protein 3 [Source:UniProtKB Gene Name;Acc:A0A8I3PNG5]	TULP3	0.598764	3.61127	22.8956	0.000291539	0.0158351
ENSCAFG00845027985	SH3 and PX domains 2A [Source:UniProtKB Gene Name;Acc:A0A8C0PAH6]	SH3PXD2A	0.63435	3.5915	12.6953	0.00312378	0.0473578
ENSCAFG00845013785	latent transforming growth factor beta binding protein 1 [Source:UniProtKB Gene Name;Acc:A0A8I3NUI3]	LTBP1	0.940024	3.58956	41.4117	1.56849e-05	0.0031292
ENSCAFG00845025831	0	0	-1.26921	3.54885	47.6939	7.29521e-06	0.00225064
ENSCAFG00845014180	centromere protein B [Source:VGNC Symbol;Acc:VGNC:111402]	CENPB	0.657291	3.5457	22.7361	0.000300837	0.0161656
ENSCAFG00845017757	microtubule associated monooxygenase, calponin and LIM domain containing 2 [Source:UniProtKB Gene Name;Acc:A0A8C0PV24]	MICAL2	0.685162	3.50981	14.1349	0.00211636	0.0395815
ENSCAFG00845022022	phospholipid scramblase 3 [Source:UniProtKB Gene Name;Acc:A0A8I3S2U5]	PLSCR3	0.73965	3.50858	22.0371	0.000345817	0.0170278
ENSCAFG00845007778	LDL receptor related protein 5 [Source:UniProtKB Gene Name;Acc:A0A8I3N495]	LRP5	0.749604	3.49791	31.7717	6.15974e-05	0.00767937
ENSCAFG00845028077	Fc receptor like B [Source:UniProtKB Gene Name;Acc:A0A8C0SBC2]	FCRLB	0.94057	3.47063	31.2676	6.66963e-05	0.00803882
ENSCAFG00845015290	transcription elongation factor A3 [Source:UniProtKB Gene Name;Acc:A0A8I3P0U6]	0	0.740954	3.44575	16.2015	0.00125538	0.0308046
ENSCAFG00845029002	prostaglandin F2 receptor inhibitor [Source:UniProtKB Gene Name;Acc:A0A8I3Q6X7]	PTGFRN	0.626035	3.44464	16.0159	0.00131353	0.0312237
ENSCAFG00845028502	distal-less homeobox 1 [Source:UniProtKB Gene Name;Acc:A0A8I3Q4J8]	DLX1	0.739193	3.42302	31.0965	6.85349e-05	0.00803882
ENSCAFG00845009944	proline rich 7, synaptic [Source:UniProtKB Gene Name;Acc:A0A8I3NBZ1]	PRR7	0.640227	3.41972	15.7064	0.00141756	0.0328959
ENSCAFG00845029737	bublin coiled coil protein [Source:UniProtKB Gene Name;Acc:A0A8C0YYV3]	BBLN	0.617865	3.37342	15.1016	0.00164933	0.0353005
ENSCAFG00845011562	glycerophosphodiester phosphodiesterase domain containing 5 [Source:UniProtKB Gene Name;Acc:A0A8C0NV78]	GDPD5	0.638903	3.35866	20.5666	0.000468065	0.0197311
ENSCAFG00845012176	TNF superfamily member 4 [Source:UniProtKB Gene Name;Acc:A0A8C0SEP3]	TNFSF4	1.29467	3.28662	39.1385	2.11543e-05	0.00359286
ENSCAFG00845016430	syntaxin binding protein 4 [Source:UniProtKB Gene Name;Acc:A0A8C0N736]	STXBP4	-0.610412	3.21606	16.7493	0.00110021	0.0293283
ENSCAFG00845001456	polymeric immunoglobulin receptor [Source:NCBI gene (formerly Entrezgene);Acc:474357]	PIGR	0.624559	3.19363	12.7081	0.00311273	0.0473128
ENSCAFG00845028597	0	0	0.637598	3.15349	18.5798	0.000720583	0.0245472
ENSCAFG00845013008	hydroxysteroid 11-beta dehydrogenase 1 like [Source:UniProtKB Gene Name;Acc:A0A8C0RRP3]	HSD11B1L	0.628892	3.12492	13.4938	0.00251003	0.0429417
ENSCAFG00845020171	MAPK activated protein kinase 3 [Source:UniProtKB Gene Name;Acc:A0A8I3P736]	MAPKAPK3	0.62272	3.09201	18.567	0.000722654	0.0245472
ENSCAFG00845008090	myosin VI [Source:UniProtKB Gene Name;Acc:A0A8C0MT97]	MYO6	0.861057	3.04978	17.3084	0.000964086	0.0279566
ENSCAFG00845003953	NKD inhibitor of WNT signaling pathway 1 [Source:UniProtKB Gene Name;Acc:A0A8C0SHQ4]	NKD1	0.649324	3.0357	17.9934	0.000822866	0.0265113
ENSCAFG00845010366	DExH-box helicase 58 [Source:UniProtKB Gene Name;Acc:A0A8C0LX22]	DHX58	0.753643	3.00463	20.4013	0.000484685	0.0199412
ENSCAFG00845011803	H2B clustered histone 21 [Source:HGNC Symbol;Acc:HGNC:4760]	H2BC21	-0.778522	2.99111	12.9394	0.00291954	0.0460406
ENSCAFG00845002996	sortilin 1 [Source:UniProtKB Gene Name;Acc:A0A8I3RR29]	SORT1	0.614515	2.9771	13.765	0.00233409	0.0411516
ENSCAFG00845009977	whirlin [Source:UniProtKB Gene Name;Acc:A0A8I3N9H2]	WHRN	1.04137	2.91318	30.7267	7.27122e-05	0.00803882
ENSCAFG00845002201	PVR related immunoglobulin domain containing [Source:UniProtKB Gene Name;Acc:A0A8I3MMC0]	PVRIG	0.799515	2.87571	22.0105	0.000347679	0.0170479
ENSCAFG00845018141	nucleosome assembly protein 1 like 5 [Source:UniProtKB Gene Name;Acc:A0A8I3P5G7]	NAP1L5	0.624684	2.87444	16.1405	0.00127418	0.0310209
ENSCAFG00845002815	BCL2 binding component 3 [Source:VGNC Symbol;Acc:VGNC:111360]	BBC3	2.12956	2.86617	83.2478	2.8965e-07	0.000422883
ENSCAFG00845025214	bone morphotic protein 1 [Source:UniProtKB Gene Name;Acc:A0A8C0Z504]	BMP1	0.92234	2.8318	20.9846	0.000428891	0.0188246
ENSCAFG00845015300	0	0	-1.52432	2.83012	41.8789	1.47727e-05	0.00303721
ENSCAFG00845028145	retinol dehydrogenase 10 [Source:UniProtKB Gene Name;Acc:A0A8C0STS3]	RDH10	-0.717476	2.82803	17.7617	0.000867796	0.0269209
ENSCAFG00845015350	septin 3 [Source:UniProtKB Gene Name;Acc:A0A8C0SQY3]	SEPTIN3	0.690631	2.8221	12.7684	0.00306094	0.0470533
ENSCAFG00845024014	integrin subunit beta 4 [Source:VGNC Symbol;Acc:VGNC:111535]	ITGB4	1.43597	2.81968	38.5795	2.28149e-05	0.00376575
ENSCAFG00845027389	ataxin 7 like 1 [Source:UniProtKB Gene Name;Acc:A0A8I3PY12]	ATXN7L1	0.681033	2.78486	16.6069	0.00113832	0.0296444
ENSCAFG00845026792	purinergic receptor P2X 2 [Source:UniProtKB Gene Name;Acc:A0A8I3S645]	P2RX2	0.660201	2.76769	12.7456	0.00308044	0.0470533
ENSCAFG00845022647	Wnt family member 10B [Source:UniProtKB Gene Name;Acc:A0A8I3PFR7]	WNT10B	1.56618	2.76335	50.8137	5.13571e-06	0.00194146
ENSCAFG00845026997	transmembrane protein 53 [Source:UniProtKB Gene Name;Acc:A0A8C0Q9U1]	TMEM53	1.63947	2.74076	56.945	2.70208e-06	0.00126663
ENSCAFG00845023092	phosphatidylinositol-3,4,5-trisphosphate dependent Rac exchange factor 1 [Source:UniProtKB Gene Name;Acc:A0A8I3PSP6]	PREX1	0.621143	2.73643	12.2513	0.00353903	0.0498925
ENSCAFG00845028984	CD2 molecule [Source:UniProtKB Gene Name;Acc:A0A8C0SEN8]	CD2	1.14872	2.73381	24.0406	0.000233656	0.0146435
ENSCAFG00845028633	interferon induced transmembrane protein 5 [Source:UniProtKB Gene Name;Acc:A0A8C0TIM0]	IFITM5	1.12578	2.70761	18.5237	0.000747339	0.0250947
ENSCAFG00845006158	erb-b2 receptor tyrosine kinase 3 [Source:UniProtKB Gene Name;Acc:A0A8I3MX20]	ERBB3	0.666026	2.69994	13.9194	0.00224023	0.0408929
ENSCAFG00845029334	dynamin 1 [Source:NCBI gene (formerly Entrezgene);Acc:491319]	DNM1	2.29466	2.65659	55.2595	5.67689e-06	0.00199954
ENSCAFG00845002018	0	0	-0.595219	2.63194	12.9786	0.00288817	0.0456768
ENSCAFG00845007050	BCL3 transcription coactivator [Source:UniProtKB Gene Name;Acc:A0A8C0SD44]	BCL3	0.764761	2.62128	21.4383	0.000390557	0.0179488
ENSCAFG00845015973	BCAR3 adaptor protein, NSP family member [Source:UniProtKB Gene Name;Acc:A0A8I3P6Y6]	BCAR3	1.12166	2.59412	40.8795	1.68036e-05	0.00322823
ENSCAFG00845023267	ribonuclease, RNase A family, 4 [Source:NCBI gene (formerly Entrezgene);Acc:611048]	RNASE4	1.01713	2.59356	30.9115	7.05892e-05	0.00803882
ENSCAFG00845009769	N-myc downstream regulated 1 [Source:NCBI gene (formerly Entrezgene);Acc:482049]	NDRG1	1.13877	2.5896	17.0104	0.00103407	0.0284467
ENSCAFG00845008138	insulin like growth factor binding protein 4 [Source:UniProtKB Gene Name;Acc:A0A8C0SLN9]	IGFBP4	0.987357	2.58332	24.0286	0.000234188	0.0146435
ENSCAFG00845004240	forkhead box F1 [Source:UniProtKB Gene Name;Acc:A0A8C0NNH6]	FOXF1	0.895585	2.50766	16.2512	0.0012403	0.0306002
ENSCAFG00845010791	allograft inflammatory factor 1 [Source:UniProtKB Gene Name;Acc:A0A8I3NIF7]	AIF1	0.89925	2.48094	25.7605	0.000169729	0.0124316
ENSCAFG00845019238	interleukin 13 receptor subunit alpha 1 [Source:UniProtKB Gene Name;Acc:A0A8C0YXT3]	IL13RA1	0.971436	2.46106	33.5681	4.67323e-05	0.00636809
ENSCAFG00845018562	kirre like nephrin family adhesion molecule 1 [Source:UniProtKB Gene Name;Acc:A0A8I3P2Z9]	KIRREL1	0.902545	2.44866	16.6557	0.00112508	0.0296444
ENSCAFG00845016614	coiled-coil domain containing 92 [Source:UniProtKB Gene Name;Acc:A0A8I3P5F2]	CCDC92	0.718448	2.43585	17.1517	0.0010002	0.0279566
ENSCAFG00845019534	0	0	0.737779	2.42118	12.5191	0.00328151	0.0485555
ENSCAFG00845010163	lamin A/C [Source:NCBI gene (formerly Entrezgene);Acc:480124]	LMNA	1.01555	2.38592	17.6377	0.000892997	0.0271883
ENSCAFG00845000635	pleckstrin homology domain containing A4 [Source:UniProtKB Gene Name;Acc:A0A8P0NUF7]	PLEKHA4	0.786934	2.36609	18.4518	0.000741613	0.025015
ENSCAFG00845026992	plexin D1 [Source:UniProtKB Gene Name;Acc:A0A8I3SAT4]	PLXND1	1.03613	2.36124	19.5438	0.000582504	0.0219393
ENSCAFG00845013965	chromobox 2 [Source:UniProtKB Gene Name;Acc:A0A8I3NS11]	CBX2	0.862429	2.34416	13.6281	0.00242107	0.0421582
ENSCAFG00845003597	copine 2 [Source:UniProtKB Gene Name;Acc:A0A8I3MMA0]	CPNE2	0.851453	2.33311	17.3879	0.000946346	0.0278649
ENSCAFG00845017411	signal regulatory protein alpha [Source:UniProtKB Gene Name;Acc:A0A8I3S2M3]	SIRPA	0.993884	2.31052	21.3773	0.000395473	0.0179633
ENSCAFG00845030617	growth arrest specific 2 like 1 [Source:UniProtKB Gene Name;Acc:A0A8I3QNV2]	GAS2L1	0.942591	2.30408	25.0437	0.000193567	0.0135833
ENSCAFG00845025793	leucine rich repeat LGI family member 3 [Source:UniProtKB Gene Name;Acc:A0A8I3S5L9]	LGI3	0.65764	2.29998	12.6297	0.00318149	0.0477435
ENSCAFG00845002249	FES proto-onco, tyrosine kinase [Source:UniProtKB Gene Name;Acc:A0A8C0M759]	FES	0.739748	2.2459	14.1372	0.0021151	0.0395815
ENSCAFG00845012292	C-C motif chemokine receptor 9 [Source:NCBI gene (formerly Entrezgene);Acc:484793]	CCR9	1.1033	2.23454	21.1039	0.000418406	0.0184335
ENSCAFG00845003862	amidohydrolase domain containing 2 [Source:UniProtKB Gene Name;Acc:A0A8I3MLJ5]	AMDHD2	0.732747	2.22972	14.3067	0.00202327	0.0390769
ENSCAFG00845009438	GTPase, IMAP family member 8 [Source:UniProtKB Gene Name;Acc:A0A8I3N7U1]	GIMAP8	0.804313	2.21345	18.9957	0.000656857	0.0234968
ENSCAFG00845011691	Fc fragment of IgG receptor Ia [Source:NCBI gene (formerly Entrezgene);Acc:403462]	FCGR1A	0.781291	2.1736	14.2665	0.00204463	0.0392936
ENSCAFG00845013589	nucleoredoxin [Source:UniProtKB Gene Name;Acc:A0A8I3NKM7]	NXN	0.755074	2.15882	15.1728	0.00161992	0.0350632
ENSCAFG00845009606	cyclin dependent kinase inhibitor 1A [Source:UniProtKB Gene Name;Acc:A0A8I3N2Y4]	CDKN1A	1.91591	2.12117	23.5519	0.000436823	0.0189597
ENSCAFG00845018746	NCK associated protein 5 like [Source:UniProtKB Gene Name;Acc:A0A8I3P1H8]	NCKAP5L	0.952809	2.09524	21.7032	0.00036999	0.0173436
ENSCAFG00845030239	KLF transcription factor 2 [Source:UniProtKB Gene Name;Acc:A0A8C0T1N9]	KLF2	1.03802	2.01106	13.2212	0.00270252	0.044095
ENSCAFG00845025595	regulator of G protein signaling 2 [Source:UniProtKB Gene Name;Acc:A0A8C0PLM4]	RGS2	0.852724	1.99706	13.276	0.00266248	0.0439312
ENSCAFG00845021949	adiponectin, C1Q and collagen domain containing [Source:NCBI gene (formerly Entrezgene);Acc:403625]	ADIPOQ	1.27378	1.97968	31.002	6.95762e-05	0.00803882
ENSCAFG00845022808	zinc finger protein 275 [Source:UniProtKB Gene Name;Acc:A0A8C0N900]	ZNF275	0.864339	1.96893	15.1482	0.00162999	0.0350847
ENSCAFG00845021979	2'-5'-oligoadenylate synthetase 1 [Source:NCBI gene (formerly Entrezgene);Acc:608778]	OAS1	2.02044	1.90839	41.0337	1.64704e-05	0.00321694
ENSCAFG00845011687	BMP and activin membrane bound inhibitor [Source:UniProtKB Gene Name;Acc:A0A8C0PSW4]	BAMBI	0.719873	1.90757	12.4935	0.00330521	0.0487052
ENSCAFG00845010160	transmembrane protein 8B [Source:UniProtKB Gene Name;Acc:A0A8C0MMF0]	TMEM8B	0.720538	1.89908	13.1976	0.00271993	0.044148
ENSCAFG00845000459	enoyl-CoA hydratase domain containing 3 [Source:UniProtKB Gene Name;Acc:A0A8C0Q236]	ECHDC3	0.867525	1.87041	14.7068	0.00182413	0.0373151
ENSCAFG00845006277	vesicle amine transport 1 [Source:UniProtKB Gene Name;Acc:A0A8C0LX65]	VAT1	1.13845	1.84071	17.8791	0.000844688	0.0268992
ENSCAFG00845008028	transmembrane protein 163 [Source:UniProtKB Gene Name;Acc:A0A8I3N9V1]	TMEM163	1.20728	1.81966	30.7711	7.21955e-05	0.00803882
ENSCAFG00845024590	MAF bZIP transcription factor F [Source:UniProtKB Gene Name;Acc:A0A8I3S8R5]	MAFF	0.941416	1.77274	12.8832	0.00296515	0.0463315
ENSCAFG00845029194	WD repeat domain, phosphoinositide interacting 1 [Source:UniProtKB Gene Name;Acc:A0A8P0PBB9]	WIPI1	1.0929	1.69437	13.3879	0.00258287	0.0438676
ENSCAFG00845002526	ATPase Na+/K+ transporting subunit beta 1 [Source:NCBI gene (formerly Entrezgene);Acc:403966]	ATP1B1	1.17206	1.68995	24.2083	0.000226335	0.0144941
ENSCAFG00845026430	DEP domain containing 7 [Source:UniProtKB Gene Name;Acc:A0A8C0P181]	DEPDC7	1.00915	1.68963	20.382	0.000486662	0.0199412
ENSCAFG00845026211	H1.3 linker histone, cluster member [Source:UniProtKB Gene Name;Acc:A0A8I3PXE6]	H1-3	-1.48744	1.62742	30.222	7.88901e-05	0.00834642
ENSCAFG00845018270	sphingosine kinase 1 [Source:UniProtKB Gene Name;Acc:A0A8I3P6T3]	SPHK1	1.1253	1.62689	18.0755	0.000807595	0.0262894
ENSCAFG00845014253	perilipin 3 [Source:UniProtKB Gene Name;Acc:A0A8P0SMM1]	PLIN3	0.890301	1.61067	12.5613	0.00324295	0.0481675
ENSCAFG00845019258	GATA binding protein 4 [Source:NCBI gene (formerly Entrezgene);Acc:486079]	GATA4	0.915846	1.59989	12.6718	0.00314432	0.0474849
ENSCAFG00845013086	protocadherin 8 [Source:UniProtKB Gene Name;Acc:A0A8I3NKQ6]	PCDH8	0.789184	1.5845	12.4675	0.00332937	0.0487711
ENSCAFG00845021994	centrosomal protein 170B [Source:UniProtKB Gene Name;Acc:A0A8I3PDZ6]	CEP170B	1.13119	1.58236	13.5396	0.00247931	0.0425776
ENSCAFG00845020341	collagen type IV alpha 2 chain [Source:UniProtKB Gene Name;Acc:A0A8I3PJI8]	COL4A2	1.10637	1.56075	19.4016	0.000600818	0.0222194
ENSCAFG00845020056	0	CETN4	0.872278	1.52718	15.4436	0.00151335	0.0341056
ENSCAFG00845012659	0	0	-1.03276	1.46949	17.1637	0.000997363	0.0279566
ENSCAFG00845000599	protein phosphatase 1 regulatory subunit 15A [Source:UniProtKB Gene Name;Acc:A0A8I3MI88]	PPP1R15A	1.007	1.46765	15.1498	0.00162935	0.0350847
ENSCAFG00845026339	unc-13 homolog A [Source:UniProtKB Gene Name;Acc:A0A8I3PWM7]	UNC13A	1.01925	1.31922	15.3318	0.00155634	0.0346992
ENSCAFG00845019451	nucleotide binding oligomerization domain containing 1 [Source:UniProtKB Gene Name;Acc:A0A8C0RYF7]	NOD1	0.976582	1.27659	13.8532	0.00227991	0.0411475
ENSCAFG00845030628	glypican 1 [Source:UniProtKB Gene Name;Acc:A0A8C0TFT3]	GPC1	1.02154	1.12819	12.6106	0.00319852	0.0477497
ENSCAFG00845025050	major facilitator superfamily domain containing 6 [Source:UniProtKB Gene Name;Acc:A0A8I3S539]	MFSD6	1.0648	1.1262	15.4896	0.00149606	0.0338327
ENSCAFG00845000831	Ras interacting protein 1 [Source:UniProtKB Gene Name;Acc:A0A8I3MMA8]	RASIP1	1.23047	1.09301	13.7632	0.00233517	0.0411516
ENSCAFG00845029255	Ras and Rab interactor 2 [Source:UniProtKB Gene Name;Acc:A0A8C0TSE5]	RIN2	1.03623	1.04981	12.3525	0.00343909	0.0494809
ENSCAFG00845019257	maturin, neural progenitor differentiation regulator homolog [Source:UniProtKB Gene Name;Acc:A0A8C0MM04]	MTURN	1.20993	0.979597	13.6128	0.002431	0.0422684
ENSCAFG00845028648	abhydrolase domain containing 10, depalmitoylase [Source:UniProtKB Gene Name;Acc:A0A8I3S6T8]	ABHD10	1.10156	0.915779	13.2926	0.00265049	0.0439312
ENSCAFG00845027068	zinc finger DHHC-type palmitoyltransferase 8 [Source:NCBI gene (formerly Entrezgene);Acc:486415]	ZDHHC8	1.71805	0.888962	22.3172	0.000326931	0.0167306
ENSCAFG00845000512	ephrin A5 [Source:UniProtKB Gene Name;Acc:A0A8C0SCQ5]	EFNA5	1.04813	0.886834	12.2662	0.00352415	0.0498925
ENSCAFG00845007464	collagen type XV alpha 1 chain [Source:UniProtKB Gene Name;Acc:A0A8I3N1V6]	COL15A1	1.65104	0.866173	22.3697	0.000323522	0.0166766
ENSCAFG00845020006	ATP binding cassette subfamily B member 9 [Source:UniProtKB Gene Name;Acc:A0A8P0NA14]	ABCB9	1.08746	0.861788	12.749	0.00307751	0.0470533
ENSCAFG00845027447	G protein subunit beta 3 [Source:NCBI gene (formerly Entrezgene);Acc:403511]	GNB3	1.16317	0.752426	15.5215	0.00148418	0.0338327
ENSCAFG00845001375	potassium inwardly rectifying channel subfamily J member 14 [Source:VGNC Symbol;Acc:VGNC:111538]	KCNJ14	-1.09535	0.708796	13.2793	0.00266012	0.0439312
ENSCAFG00845006541	Jun proto-onco, AP-1 transcription factor subunit [Source:UniProtKB Gene Name;Acc:A0A8I3RTD9]	JUN	1.2097	0.673249	16.8651	0.00107031	0.0289704
ENSCAFG00845026145	0	H2BC25	-1.2264	0.595178	12.6129	0.00319642	0.0477497
ENSCAFG00845025974	C-terminal binding protein 2 [Source:UniProtKB Gene Name;Acc:A0A8I3PXH8]	CTBP2	-1.22707	0.539532	17.5669	0.00090776	0.0272904
ENSCAFG00845007282	syndecan 3 [Source:UniProtKB Gene Name;Acc:A0A8C0PNS6]	SDC3	1.24947	0.465457	12.5301	0.00327139	0.048467
ENSCAFG00845026065	0	0	-1.21137	0.290681	12.8351	0.0030049	0.0466417
ENSCAFG00845005954	niban apoptosis regulator 2 [Source:UniProtKB Gene Name;Acc:A0A8I3NCX0]	NIBAN2	1.37401	0.221107	12.6415	0.00317103	0.0477038
ENSCAFG00845011043	MYCL proto-onco, bHLH transcription factor [Source:UniProtKB Gene Name;Acc:A0A8C0SJQ9]	MYCL	1.54165	0.101443	16.0843	0.00129176	0.0310209
ENSCAFG00845002289	nuclear protein 1, transcriptional regulator [Source:UniProtKB Gene Name;Acc:A0A8C0Q1Q4]	NUPR1	2.12105	0.0137832	13.8078	0.00230759	0.0411516
ENSCAFG00845020840	dorsal root ganglia homeobox [Source:UniProtKB Gene Name;Acc:A0A8I3PDM0]	DRGX	1.86551	-0.0125487	20.328	0.000492267	0.0200308
ENSCAFG00845005802	vasohibin 1 [Source:UniProtKB Gene Name;Acc:A0A8I3RSW9]	VASH1	2.56617	-0.0218933	21.9054	0.000355132	0.0171975
ENSCAFG00845001288	0	0	-3.77802	-0.0385846	32.5807	5.43193e-05	0.00691922
ENSCAFG00845015625	polypeptide N-acetylgalactosaminyltransferase 18 [Source:UniProtKB Gene Name;Acc:A0A8C0SUC7]	GALNT18	1.50754	-0.121511	12.31	0.00348068	0.0495627
ENSCAFG00845017716	early growth response 4 [Source:UniProtKB Gene Name;Acc:A0A8C0P702]	EGR4	1.58206	-0.148121	16.0556	0.00130085	0.0311116
ENSCAFG00845025853	H2A clustered histone 6 [Source:UniProtKB Gene Name;Acc:A0A8C0NTQ3]	0	-1.93677	-0.169751	14.0197	0.00218156	0.0401977
ENSCAFG00845000032	TNF receptor superfamily member 11a [Source:UniProtKB Gene Name;Acc:A0A8C0Q6N8]	TNFRSF11A	1.82227	-0.321811	14.4098	0.00196967	0.038747
ENSCAFG00845030902	LIF interleukin 6 family cytokine [Source:NCBI gene (formerly Entrezgene);Acc:403449]	LIF	2.07736	-0.625023	13.6807	0.0023872	0.0416924
ENSCAFG00845020236	transmembrane protein 59 like [Source:UniProtKB Gene Name;Acc:A0A8I3PBI0]	TMEM59L	2.59457	-0.865697	14.8268	0.00176881	0.0365586
