# Supplementary material for: Insights into the olaparib-mediated cell death mechanisms in canine hematological malignancies: a different fate for CLBL-1 and GL-1 cell lines
Source: Front Vet Sci. 2026 Feb 6;13:1725824. doi: 10.3389/fvets.2026.1725824 (PMC12920183; doi:10.3389/fvets.2026.1725824)
Supplement: Supplementary file 3 [file Table_3.xlsx]

## Sheet: GO_T25vs.CTRL
Table S3. GO enrichment analysis. The table reports the over-represented GO terms (biological processes) in the CLBL1_T25 vs CTRL comparison. The table reports GO ID, GO description, Gene Ratio (number of annotated DEGs/number of DEGs possessing a GO annotation), BgRatio (ratio between the number of annotated genes and the number of genes having a GO annotation in the background list), p-value (p…
ID	Description	GeneRatio	BgRatio	pvalue	p.adjust	qvalue	geneID	Count
GO:0006955	immune response	15/73	300/4630	4.92211e+09	0,0435700794925351	0,0351709866021174	DNM1/LIF/OAS1/TNFSF4/CD2/CCR9/NOD1/AIF1/BAX/DHX58/FES/CD70/PIGR/CD86/IL4I1	15
GO:0051239	regulation of multicellular organismal process	18/73	428/4630	7.71249e+09	0,0435700794925351	0,0351709866021174	VASH1/NUPR1/LIF/TMEM53/MYCL/TNFSF4/ADIPOQ/CD2/MAP2K6/EFNA5/LMNA/NOD1/AIF1/DHX58/FES/ADGRB2/CD86/IL4I1	18
GO:0007155	cell adhesion	1973-11-01	180/4630	9.79837e+09	0,0435700794925351	0,0351709866021174	LIF/ADIPOQ/CD2/EFNA5/AIF1/CTNNA1/PCDH8/ITGAX/FES/CD86/IL4I1	11

## Sheet: GO_T50vs.CTRL
Table S3. GO enrichment analysis. The table reports the over-represented GO terms (biological processes) in the CLBL1_T50 vs. CTRL comparison. The table reports GO ID, GO description, Gene Ratio (number of annotated DEGs/number of DEGs possessing a GO annotation), BgRatio (ratio between the number of annotated genes and the number of genes having a GO annotation in the background list), p-value (…
ID	Description	GeneRatio	BgRatio	pvalue	p.adjust	qvalue	geneID	Count
GO:0001819	positive regulation of cytokine production	1992-11-01	96/4630	2.29388e+08	0,00289028423682917	0,00236148536643185	ADIPOQ/CRLF2/CD2/TNFSF4/CEBPB/DHX58/AIF1/CD28/DDIT3/IL10/ZBTB7B	11
GO:0046651	lymphocyte proliferation	1992-08-01	51/4630	5.65361e+08	0,00319932906463956	0,00261398815807643	BAX/CD70/CEBPB/AIF1/CD28/IL10/ZBTB7B/SDC4	8
GO:0032943	mononuclear cell proliferation	1992-08-01	53/4630	7.61745e+08	0,00319932906463956	0,00261398815807643	BAX/CD70/CEBPB/AIF1/CD28/IL10/ZBTB7B/SDC4	8
GO:0001775	cell activation	14/92	187/4630	1.48883e+09	0,00468982225953984	0,00383178460303255	P2RY1/CRLF2/CD2/CCR9/FES/BAX/CD70/CEBPB/AIF1/CD28/PRR7/IL10/ZBTB7B/SDC4	14
GO:0045321	leukocyte activation	13/92	175/4630	3.37306e+09	0,0070834312240811	0,0057874651104021	CRLF2/CD2/CCR9/FES/BAX/CD70/CEBPB/AIF1/CD28/PRR7/IL10/ZBTB7B/SDC4	13
GO:0001816	cytokine production	1992-11-01	134/4630	5.75065e+09	0,00905727509337437	0,00740017965022568	ADIPOQ/CRLF2/CD2/TNFSF4/CEBPB/DHX58/AIF1/CD28/DDIT3/IL10/ZBTB7B	11
GO:0009719	response to endogenous stimulus	13/92	197/4630	0,000115753524077834	0,0133309881408812	0,0108919852980634	P2RY1/ADIPOQ/EFNA5/TMEM53/NR4A1/TNFSF4/CEBPB/SESN2/DDIT3/IL10/VEGFA/FRS3/ZBTB7B	13
GO:0050670	regulation of lymphocyte proliferation	1992-06-01	40/4630	0,000116381642499757	0,0133309881408812	0,0108919852980634	CEBPB/AIF1/CD28/IL10/ZBTB7B/SDC4	6
GO:0032944	regulation of mononuclear cell proliferation	1992-06-01	41/4630	0,000134172028115692	0,0140880629521476	0,0115105476751883	CEBPB/AIF1/CD28/IL10/ZBTB7B/SDC4	6
GO:0051241	negative regulation of multicellular organismal process	1992-11-01	149/4630	0,000151030212126776	0,0146383128676721	0,0119601253004038	ADIPOQ/TMEM53/TNFSF4/MAP2K6/CEBPB/DHX58/DDIT3/IL10/ADGRB2/ZBTB7B/SDC4	11
GO:0007155	cell adhesion	1992-12-01	180/4630	0,000196990791225561	0,0165472264629471	0,0135197890399017	ADIPOQ/EFNA5/CD2/CTNNA1/FES/CEBPB/AIF1/CD28/VEGFA/ZBTB7B/ITGAX/SDC4	12
GO:2001244	positive regulation of intrinsic apoptotic signaling pathway	1992-04-01	16/4630	0,000221340672256965	0,016899533242603	0,013807638689445	NUPR1/BBC3/BAX/DDIT3	4
GO:0030155	regulation of cell adhesion	1992-09-01	108/4630	0,000252933358527903	0,0177053350969532	0,014466013136859	ADIPOQ/EFNA5/FES/CEBPB/AIF1/CD28/VEGFA/ZBTB7B/SDC4	9
GO:0070059	intrinsic apoptotic signaling pathway in response to endoplasmic reticulum stress	1992-04-01	18/4630	0,000360970478510604	0,0200040173647165	0,0163441344884651	BBC3/BAX/CEBPB/DDIT3	4
GO:0043065	positive regulation of apoptotic process	1992-08-01	90/4630	0,000365152697927365	0,0200040173647165	0,0163441344884651	NUPR1/BBC3/ADIPOQ/ADAMTSL4/BAX/PRR7/DDIT3/IL10	8
GO:0045598	regulation of fat cell differentiation	1992-04-01	19/4630	0,000450317948672893	0,0230301145966559	0,0188165848584206	ADIPOQ/CEBPB/DDIT3/ZBTB7B	4
GO:0072331	signal transduction by p53 class mediator	1992-05-01	34/4630	0,000490045574654024	0,0237483624640027	0,0194034239680824	NUPR1/BBC3/CDKN1A/BAX/SESN2	5
GO:0002694	regulation of leukocyte activation	1992-08-01	95/4630	0,000527965525228243	0,0244542024196196	0,019980125285203	CRLF2/FES/CEBPB/AIF1/CD28/IL10/ZBTB7B/SDC4	8
GO:0106106	cold-induced thermogenesis	1992-04-01	22/4630	0,000811943499410499	0,0298918173368248	0,0244228883503881	MAP2K6/CEBPB/DDIT3/ZBTB7B	4
GO:0120161	regulation of cold-induced thermogenesis	1992-04-01	22/4630	0,000811943499410499	0,0298918173368248	0,0244228883503881	MAP2K6/CEBPB/DDIT3/ZBTB7B	4
GO:0045444	fat cell differentiation	1992-05-01	38/4630	0,000830328259356243	0,0298918173368248	0,0244228883503881	ADIPOQ/NR4A1/CEBPB/DDIT3/ZBTB7B	5
GO:0034976	response to endoplasmic reticulum stress	1992-07-01	79/4630	0,000880185718140347	0,0308065001349121	0,0251702231678731	NUPR1/BBC3/BAX/CEBPB/SESN2/ERN1/DDIT3	7
GO:0044089	positive regulation of cellular component biogenesis	1992-07-01	80/4630	0,000949184660740481	0,0320587166080805	0,0261933373790332	BBC3/WIPI1/EFNA5/FES/BAX/VEGFA/SDC4	7
GO:1990845	adaptive thermogenesis	1992-04-01	25/4630	0,00134155608345094	0,0402466825035283	0,0328832543763164	MAP2K6/CEBPB/DDIT3/ZBTB7B	4
GO:0032101	regulation of response to external stimulus	1992-10-01	170/4630	0,00181955113033804	0,0498398787875202	0,0407213044730115	RTN4RL1/NUPR1/ADIPOQ/TNFSF4/BAX/CEBPB/DHX58/AIF1/IL10/VEGFA	10

## Sheet: KEGG_T25vs.CTRL
Table S3. KEGG enrichment analysis. The table reports the over-represented KEGG terms (biological processes) in the CLBL1_T25 vs. CTRL comparison. The table reports KEGG category, KEGG subcategory, KEGG ID, KEGG description, Gene Ratio (number of annotated DEGs/number of DEGs possessing a KEGG annotation), BgRatio (ratio between the number of annotated genes and the number of genes having a KEGG …
category	subcategory	ID	Description	GeneRatio	BgRatio	pvalue	p.adjust	qvalue	geneID	Count
Human Diseases	Immune disease	cfa05322	Systemic lupus erythematosus	10/105	67/5003	9.85509e+07	0,000205971388764996	0,000188802783959855	403462/403764/488268/478743/488267/608682/611465/611482/100856186/106558265	10
Environmental Information Processing	Signaling molecules and interaction	cfa04060	Cytokine-cytokine receptor interaction	11/105	108/5003	1.29833e+09	0,00135675239360846	0,00124366122204352	403449/483957/100855878/484793/403623/403870/611795/489600/485018/606971/481276	11
Human Diseases	Substance dependence	cfa05034	Alcoholism	10/105	99/5003	3.53952e+08	0,00246586484446486	0,00226032436007356	403511/491369/488268/478743/488267/608682/611465/611482/100856186/106558265	10
Organismal Systems	Immune system	cfa04613	Neutrophil extracellular trap formation	10/105	113/5003	0,000110456114373903	0,00577133197603642	0,00529026653053955	403462/485874/488268/478743/488267/608682/611465/611482/100856186/106558265	10
Human Diseases	Cancer: overview	cfa05203	Viral carcinogenesis	11/105	157/5003	0,000399449680261477	0,0166969966349297	0,0153052298542292	474890/609429/403523/491369/478743/488267/608682/611465/611482/100856186/106558265	11

## Sheet: KEGG_T50vs.CTRL
Table S3. KEGG enrichment analysis. The table reports the over-represented KEGG terms (biological processes) in the CLBL1_T50 vs. CTRL comparison. The table reports KEGG category, KEGG subcategory, KEGG ID, KEGG description, Gene Ratio (number of annotated DEGs/number of DEGs possessing a KEGG annotation), BgRatio (ratio between the number of annotated genes and the number of genes having a KEGG …
category	subcategory	ID	Description	GeneRatio	BgRatio	pvalue	p.adjust	qvalue	geneID	Count
Human Diseases	Immune disease	cfa05322	Systemic lupus erythematosus	15/123	67/5003	3609.48	77603.9	718097	478984/403462/403646/403628/111094037/611089/478743/488267/608682/611465/611482/100856186/106558265/488290/488303	15
Organismal Systems	Immune system	cfa04613	Neutrophil extracellular trap formation	14/123	113/5003	4.92211e+07	5.29127e+09	4.8962e+09	478984/403462/485874/111094037/611089/478743/488267/608682/611465/611482/100856186/106558265/488290/488303	14
Human Diseases	Substance dependence	cfa05034	Alcoholism	12/123	99/5003	4.30134e+08	0,000308262622348546	0,000285246686041005	403511/111094037/611089/478743/488267/608682/611465/611482/100856186/106558265/488290/488303	12
Human Diseases	Cancer: overview	cfa05203	Viral carcinogenesis	12/123	157/5003	0,000423101798255566	0,0227417216562367	0,02104374733429	474890/403523/611089/478743/488267/608682/611465/611482/100856186/106558265/488290/488303	12
