# Supplementary material for: Insights into the olaparib-mediated cell death mechanisms in canine hematological malignancies: a different fate for CLBL-1 and GL-1 cell lines
Source: Front Vet Sci. 2026 Feb 6;13:1725824. doi: 10.3389/fvets.2026.1725824 (PMC12920183; doi:10.3389/fvets.2026.1725824)
Supplement: Supplementary file 4 [file Table_4.xlsx]

## Sheet: GL1_T50vsCTRL
Table S4. Genes differentially modulated (BHp < 0.05 and |lfc| > 0.59) in GL1_T50 vs. CTRL comparison. Ensembl gene ID, gene description, gene name, log2 fold change (lfc), log2 counts per million (logCPM), F-statistic (F), p-value (p), Benjamini-Hochberg adjusted p-value (BHp) are reported for all the DEGs. Up- and down-regulated DEGs are highlighted in green and red color, respectively.
GENEID	Gene description	Gene name	lfc	logCPM	F	p	BHp
ENSCAFG00845012085	high mobility group nucleosomal binding domain 2 [Source:NCBI gene (formerly Entrezgene);Acc:403686]	DHDDS	-0.655008	9.91655	12.2822	0.00332186	0.0423245
ENSCAFG00845028411	transcription factor Dp-2 [Source:UniProtKB Gene Name;Acc:A0A8C0QLM6]	TFDP2	-0.708481	9.14421	23.9414	0.000212137	0.00994747
ENSCAFG00845004604	prosaposin [Source:UniProtKB Gene Name;Acc:A0A8I3MTG1]	PSAP	0.738571	8.41116	44.831	8.33e-06	0.00262642
ENSCAFG00845010030	MHC class I DLA-64 [Source:NCBI gene (formerly Entrezgene);Acc:474838]	DLA-64	0.605495	8.36991	27.3415	0.000112283	0.0077204
ENSCAFG00845009132	gap junction protein alpha 1 [Source:NCBI gene (formerly Entrezgene);Acc:403418]	GJA1	-1.10203	8.27234	96.5018	8.22e-08	0.000428579
ENSCAFG00845022861	apurinic/apyrimidinic endodeoxyribonuclease 1 [Source:NCBI gene (formerly Entrezgene);Acc:482558]	APEX1	-0.821585	8.12825	34.0449	3.7e-05	0.00454795
ENSCAFG00845004316	DExH-box helicase 9 [Source:UniProtKB Gene Name;Acc:A0A8I3RTG4]	DHX9	-0.583683	8.02895	21.8022	0.000326536	0.012095
ENSCAFG00845030092	F11 receptor [Source:UniProtKB Gene Name;Acc:A0A8I3Q3G5]	F11R	0.616563	7.84715	11.9517	0.00365696	0.0442058
ENSCAFG00845010363	prune homolog 2 with BCH domain [Source:UniProtKB Gene Name;Acc:A0A8I3NF84]	PRUNE2	-0.754119	7.81734	35.4113	3.01e-05	0.00395635
ENSCAFG00845014370	TSR1 ribosome maturation factor [Source:UniProtKB Gene Name;Acc:A0A8C0RJU9]	TSR1	-0.581519	7.61893	21.9162	0.000318905	0.011849
ENSCAFG00845013766	cytokine receptor like factor 3 [Source:UniProtKB Gene Name;Acc:A0A8P0SMJ9]	CRLF3	-0.63222	7.60305	20.552	0.000425481	0.0134243
ENSCAFG00845017639	tubulin beta 2A class IIa [Source:UniProtKB Gene Name;Acc:A0A8C0MP34]	TUBB2B	0.606794	7.59115	41.8265	1.22e-05	0.00299007
ENSCAFG00845012475	MYC proto-onco, bHLH transcription factor [Source:NCBI gene (formerly Entrezgene);Acc:403924]	MYC	-0.587006	7.49575	16.6556	0.00104057	0.022218
ENSCAFG00845013384	sortilin related receptor 1 [Source:UniProtKB Gene Name;Acc:A0A8I3NSP6]	SORL1	0.597941	7.40176	11.4131	0.00428954	0.0485798
ENSCAFG00845008763	RAB3 GTPase activating protein catalytic subunit 1 [Source:UniProtKB Gene Name;Acc:A0A8C0YWZ8]	RAB3GAP1	0.605072	7.30644	18.3729	0.000691891	0.0172664
ENSCAFG00845005975	CD82 molecule [Source:UniProtKB Gene Name;Acc:A0A8I3MZS1]	CD82	0.702074	7.26861	24.2656	0.000199155	0.00994747
ENSCAFG00845018140	immunoglobulin heavy constant mu [Source:HGNC Symbol;Acc:HGNC:5541]	IGHM	0.906156	7.20566	24.7651	0.000180882	0.00974808
ENSCAFG00845003775	phospholipase D family member 3 [Source:UniProtKB Gene Name;Acc:A0A8C0SB92]	PLD3	0.643207	7.15959	14.1773	0.00196157	0.0315794
ENSCAFG00845005624	ectonucleotide pyrophosphatase/phosphodiesterase 3 [Source:UniProtKB Gene Name;Acc:A0A8I3MXS7]	ENPP3	-0.97623	7.13099	12.2637	0.00333962	0.0424582
ENSCAFG00845015529	NEDD4 binding protein 2 like 1 [Source:UniProtKB Gene Name;Acc:A0A8C0SVY5]	N4BP2L1	-0.766667	7.07445	30.421	6.6e-05	0.00580603
ENSCAFG00845004957	MARCKS like 1 [Source:UniProtKB Gene Name;Acc:A0A8C0TGC8]	MARCKSL1	-0.841313	7.05284	12.8504	0.00282451	0.0382267
ENSCAFG00845002348	furin, paired basic amino acid cleaving enzyme [Source:UniProtKB Gene Name;Acc:A0A8C0PZA7]	FURIN	0.592337	7.0406	14.6904	0.00171209	0.0291786
ENSCAFG00845021520	EP300 interacting inhibitor of differentiation 1 [Source:UniProtKB Gene Name;Acc:A0A8I3PH56]	EID1	-0.695316	6.99039	20.9412	0.000391409	0.0129003
ENSCAFG00845012662	dystonin [Source:UniProtKB Gene Name;Acc:A0A8I3NQ54]	DST	0.747774	6.98083	14.2512	0.00192317	0.0312452
ENSCAFG00845012171	A-kinase anchoring protein 6 [Source:UniProtKB Gene Name;Acc:A0A8C0MUV0]	AKAP6	-1.16742	6.97271	39.5183	1.67e-05	0.00322412
ENSCAFG00845021828	integral membrane protein 2C [Source:UniProtKB Gene Name;Acc:A0A8I3S2Q4]	ITM2C	0.660696	6.9393	21.2416	0.000367242	0.0124045
ENSCAFG00845027114	purinergic receptor P2Y12 [Source:NCBI gene (formerly Entrezgene);Acc:442958]	P2RY12	-1.02033	6.75717	19.6332	0.000520188	0.0148378
ENSCAFG00845014073	selenophosphate synthetase 2 [Source:NCBI gene (formerly Entrezgene);Acc:489904]	SEPHS2	-0.644047	6.75211	49.1071	4.97e-06	0.0024427
ENSCAFG00845001570	polo like kinase 1 [Source:UniProtKB Gene Name;Acc:A0A8C0NVZ0]	PLK1	-0.869071	6.74055	42.81	1.08e-05	0.00287072
ENSCAFG00845019135	PWP2 small subunit processome component [Source:UniProtKB Gene Name;Acc:A0A8I3PGB8]	PWP2	-0.59236	6.70138	15.089	0.00154314	0.0276379
ENSCAFG00845013496	DENN domain containing 5A [Source:UniProtKB Gene Name;Acc:A0A8C0YR06]	DENND5A	0.60013	6.67162	24.1638	0.000203134	0.00994747
ENSCAFG00845011719	junction plakoglobin [Source:NCBI gene (formerly Entrezgene);Acc:480522]	JUP	0.623632	6.66258	15.6681	0.00133051	0.0259026
ENSCAFG00845002535	RAB15, member RAS onco family [Source:UniProtKB Gene Name;Acc:A0A8I3MLF2]	RAB15	0.724004	6.66048	20.3929	0.000440365	0.0135091
ENSCAFG00845021503	CAP-Gly domain containing linker protein 1 [Source:UniProtKB Gene Name;Acc:A0A8C0PSV2]	CLIP1	0.610058	6.59354	27.953	0.000100719	0.00725904
ENSCAFG00845030153	CD244 molecule [Source:UniProtKB Gene Name;Acc:A0A8I3Q8Q4]	CD244	-0.827719	6.55119	40.443	1.47e-05	0.00314675
ENSCAFG00845027383	succinate receptor 1 [Source:UniProtKB Gene Name;Acc:A0A8C0MZG2]	SUCNR1	-0.66227	6.51692	19.3353	0.00055589	0.0153241
ENSCAFG00845024980	uracil DNA glycosylase [Source:UniProtKB Gene Name;Acc:A0A8P0SFW8]	UNG	-0.762211	6.48947	17.6543	0.000818383	0.018994
ENSCAFG00845004801	kelch like family member 5 [Source:UniProtKB Gene Name;Acc:A0A8C0T9X8]	KLHL5	0.669449	6.48335	17.6613	0.000817029	0.018994
ENSCAFG00845004410	sphingosine-1-phosphate lyase 1 [Source:UniProtKB Gene Name;Acc:A0A8C0N4F0]	SGPL1	0.926226	6.47571	25.4322	0.000159385	0.00908037
ENSCAFG00845002995	spermidine synthase [Source:UniProtKB Gene Name;Acc:A0A8C0S062]	SRM	-0.594127	6.4741	11.8136	0.00380831	0.0453621
ENSCAFG00845010119	calcium binding and coiled-coil domain 2 [Source:UniProtKB Gene Name;Acc:A0A8I3NCX6]	CALCOCO2	0.641223	6.46655	42.574	1.11e-05	0.00287072
ENSCAFG00845010921	ADAM metallopeptidase domain 9 [Source:NCBI gene (formerly Entrezgene);Acc:475579]	ADAM9	0.702962	6.41031	15.8131	0.00128267	0.0252815
ENSCAFG00845005115	cathepsin H [Source:UniProtKB Gene Name;Acc:A0A8P0PG57]	CTSH	1.01205	6.34279	24.6848	0.000183687	0.00975541
ENSCAFG00845005333	adhesion G protein-coupled receptor B2 [Source:UniProtKB Gene Name;Acc:A0A8I3MQZ1]	ADGRB2	0.760174	6.32065	16.0144	0.00121945	0.0243637
ENSCAFG00845027023	G protein-coupled receptor 171 [Source:UniProtKB Gene Name;Acc:A0A8I3PUZ3]	GPR171	-0.779649	6.31146	24.8373	0.000178405	0.00968988
ENSCAFG00845028982	centromere protein A [Source:UniProtKB Gene Name;Acc:A0A8I3Q063]	CENPA	-0.662511	6.26658	24.1241	0.000204708	0.00994747
ENSCAFG00845024850	solute carrier family 44 member 2 (CTL2 blood group) [Source:UniProtKB Gene Name;Acc:A0A8I3PS41]	SLC44A2	0.695816	6.22779	28.1393	9.75e-05	0.00717345
ENSCAFG00845000833	poly(ADP-ribose) polymerase family member 8 [Source:UniProtKB Gene Name;Acc:A0A8C0S191]	PARP8	0.815295	6.22581	20.8211	0.000401585	0.0131632
ENSCAFG00845001712	6-phosphofructo-2-kinase/fructose-2,6-biphosphatase 3 [Source:UniProtKB Gene Name;Acc:A0A8C0Q3M0]	PFKFB3	0.628694	6.22192	21.9704	0.00031535	0.0117534
ENSCAFG00845013914	HOP homeobox [Source:UniProtKB Gene Name;Acc:A0A8I3NLX7]	HOPX	0.610208	6.20019	14.2171	0.00194076	0.0313774
ENSCAFG00845009088	NIN1 (RPN12) binding [Source:UniProtKB Gene Name;Acc:A0A8C0T7F4]	NOB1	-0.662522	6.188	23.9112	0.000213396	0.00994747
ENSCAFG00845003188	G protein subunit gamma 4 [Source:UniProtKB Gene Name;Acc:A0A8I3ML62]	GNG4	0.689167	6.18502	22.6397	0.00027495	0.0109088
ENSCAFG00845000165	cell migration inducing hyaluronidase 2 [Source:UniProtKB Gene Name;Acc:A0A8I3MJX3]	CEMIP2	0.986624	6.16497	22.9775	0.000256818	0.0105261
ENSCAFG00845014722	alpha-L-fucosidase 1 [Source:VGNC Symbol;Acc:VGNC:41005]	FUCA1	0.691034	6.16025	45.9424	7.26e-06	0.00262642
ENSCAFG00845002664	caspase recruitment domain family member 6 [Source:UniProtKB Gene Name;Acc:A0A8C0SKN3]	CARD6	-0.629345	6.12836	41.319	1.31e-05	0.0030759
ENSCAFG00845030125	0	C32H4orf3	-0.63358	6.11384	12.1145	0.0034873	0.0431176
ENSCAFG00845005600	matrix metallopeptidase 19 [Source:UniProtKB Gene Name;Acc:A0A8C0NG92]	MMP19	0.638152	6.08379	18.6298	0.000652193	0.0167084
ENSCAFG00845011691	Fc fragment of IgG receptor Ia [Source:NCBI gene (formerly Entrezgene);Acc:403462]	FCGR1A	0.626918	6.04607	11.9953	0.00361065	0.0439238
ENSCAFG00845004994	DNA damage inducible 1 homolog 2 [Source:UniProtKB Gene Name;Acc:A0A8C0Q2I5]	PLEKHM2	0.635812	6.03673	20.5954	0.00042152	0.0133768
ENSCAFG00845028787	regulator of microtubule dynamics 3 [Source:UniProtKB Gene Name;Acc:A0A8C0Z797]	RMDN3	-0.582196	5.96367	25.294	0.000163587	0.00921945
ENSCAFG00845012661	rhomboid like 3 [Source:UniProtKB Gene Name;Acc:A0A8I3NNG0]	RHBDL3	0.591086	5.95381	22.3666	0.000290672	0.0111105
ENSCAFG00845027868	2-phosphoxylose phosphatase 1 [Source:UniProtKB Gene Name;Acc:A0A8C0Q513]	PXYLP1	0.609121	5.87908	18.0339	0.000748547	0.0180523
ENSCAFG00845013917	integrin subunit alpha L [Source:UniProtKB Gene Name;Acc:A0A8C0SJG3]	ITGAL	-0.610896	5.84474	26.8956	0.000121668	0.00817775
ENSCAFG00845002996	sortilin 1 [Source:UniProtKB Gene Name;Acc:A0A8I3RR29]	SORT1	1.06146	5.82249	33.8479	3.81e-05	0.00454795
ENSCAFG00845029200	mitogen-activated protein kinase kinase kinase 20 [Source:UniProtKB Gene Name;Acc:A0A8C0NGS3]	MAP3K20	0.845773	5.81756	37.0079	2.38e-05	0.0036504
ENSCAFG00845017700	CD1a8 protein [Source:NCBI gene (formerly Entrezgene);Acc:100169944]	CD1A8	1.19311	5.70883	49.3226	4.85e-06	0.0024427
ENSCAFG00845015626	adenylate kinase 3 [Source:UniProtKB Gene Name;Acc:A0A8C0Q0I6]	AK3	0.666387	5.68913	15.6959	0.0013212	0.025786
ENSCAFG00845029597	paxillin [Source:UniProtKB Gene Name;Acc:A0A8C0T9Y7]	PXN	0.700917	5.67996	13.8373	0.00214976	0.033144
ENSCAFG00845027915	DEAD-box helicase 51 [Source:UniProtKB Gene Name;Acc:A0A8I3PYL7]	DDX51	-0.668795	5.62353	24.5926	0.000186969	0.00976812
ENSCAFG00845001655	growth arrest specific 7 [Source:UniProtKB Gene Name;Acc:A0A8I3MEM4]	GAS7	1.12337	5.61368	23.22	0.000244645	0.0103088
ENSCAFG00845004665	neutrophil cytosolic factor 2 [Source:NCBI gene (formerly Entrezgene);Acc:480036]	NCF2	0.635481	5.60905	27.7137	0.000105075	0.00739478
ENSCAFG00845004575	KIAA0513 [Source:UniProtKB Gene Name;Acc:A0A8C0SQB8]	KIAA0513	0.756719	5.60432	13.9197	0.00210231	0.0327074
ENSCAFG00845000154	optineurin [Source:UniProtKB Gene Name;Acc:A0A8P0N7L1]	OPTN	0.926402	5.58447	46.5377	6.75e-06	0.00262642
ENSCAFG00845011043	MYCL proto-onco, bHLH transcription factor [Source:UniProtKB Gene Name;Acc:A0A8C0SJQ9]	MYCL	0.756037	5.57718	23.7893	0.000218559	0.0100185
ENSCAFG00845011629	potassium voltage-gated channel subfamily Q member 1 [Source:UniProtKB Gene Name;Acc:A0A8C0RTZ1]	KCNQ1	0.640927	5.57617	19.588	0.000525424	0.0148378
ENSCAFG00845021253	STAG1 cohesin complex component [Source:UniProtKB Gene Name;Acc:A0A8C0TRM8]	STAG1	-0.777584	5.5677	33.6552	3.93e-05	0.00454795
ENSCAFG00845028967	ubiquitin related modifier 1 [Source:UniProtKB Gene Name;Acc:A0A8I3PZA2]	URM1	-0.588289	5.51531	18.1073	0.00073585	0.0178213
ENSCAFG00845010313	FOS like 2, AP-1 transcription factor subunit [Source:UniProtKB Gene Name;Acc:A0A8I3ND41]	FOSL2	0.732217	5.48003	22.8915	0.000261301	0.0105261
ENSCAFG00845001594	RCC1 like [Source:UniProtKB Gene Name;Acc:A0A8I3ML78]	RCC1L	-0.813175	5.47597	23.2187	0.000244708	0.0103088
ENSCAFG00845009541	RNA polymerase I and III subunit C [Source:UniProtKB Gene Name;Acc:A0A8I3N8B1]	POLR1C	-0.61982	5.46826	15.4314	0.00141311	0.02653
ENSCAFG00845004858	AKT serine/threonine kinase 3 [Source:UniProtKB Gene Name;Acc:A0A8C0NWA6]	AKT3	0.64458	5.45185	21.5667	0.000342972	0.0122595
ENSCAFG00845019636	galactosidase alpha [Source:UniProtKB Gene Name;Acc:A0A8C0MTM8]	GLA	-0.667957	5.43442	28.2019	9.64e-05	0.00716388
ENSCAFG00845012753	carboxypeptidase D [Source:UniProtKB Gene Name;Acc:A0A8C0PQE2]	CPD	0.932116	5.43177	20.601	0.000421011	0.0133768
ENSCAFG00845005231	golgi membrane protein 1 [Source:UniProtKB Gene Name;Acc:A0A8I3MVA9]	GOLM1	0.74191	5.43104	38.5901	1.9e-05	0.00333249
ENSCAFG00845015284	Fc epsilon receptor Ia [Source:NCBI gene (formerly Entrezgene);Acc:478970]	FCER1A	-0.968028	5.42898	30.0502	7.02e-05	0.00598421
ENSCAFG00845029992	scavenger receptor class B member 2 [Source:UniProtKB Gene Name;Acc:A0A8I3Q9D1]	SCARB2	0.679858	5.42102	14.9637	0.00159411	0.0281297
ENSCAFG00845013397	calcium binding tyrosine phosphorylation regulated [Source:NCBI gene (formerly Entrezgene);Acc:100270706]	CABYR	-0.676496	5.40804	23.9851	0.000210334	0.00994747
ENSCAFG00845003908	macroH2A.2 histone [Source:UniProtKB Gene Name;Acc:A0A8C0N8P6]	MACROH2A2	-0.687154	5.39526	18.7445	0.000635317	0.0164167
ENSCAFG00845022153	NMDA receptor synaptonuclear signaling and neuronal migration factor [Source:VGNC Symbol;Acc:VGNC:111606]	NSMF	0.625629	5.3807	26.4102	0.00013292	0.00847634
ENSCAFG00845015313	triggering receptor expressed on myeloid cells 1 [Source:NCBI gene (formerly Entrezgene);Acc:608994]	TREM1	1.04139	5.37201	32.4722	4.73e-05	0.00504591
ENSCAFG00845001397	glutamate rich WD repeat containing 1 [Source:UniProtKB Gene Name;Acc:A0A8I3MPC8]	GRWD1	-0.879463	5.34658	14.3608	0.00186784	0.0306179
ENSCAFG00845003891	Bardet-Biedl syndrome 2 [Source:UniProtKB Gene Name;Acc:A0A8I3MQR8]	BBS2	0.710992	5.3431	23.6483	0.000224713	0.0100911
ENSCAFG00845006158	erb-b2 receptor tyrosine kinase 3 [Source:UniProtKB Gene Name;Acc:A0A8I3MX20]	ERBB3	1.01743	5.33678	20.4708	0.000433008	0.0134783
ENSCAFG00845000866	0	C4H1orf198	0.668914	5.33569	21.2525	0.000366399	0.0124045
ENSCAFG00845005084	ST3 beta-galactoside alpha-2,3-sialyltransferase 2 [Source:UniProtKB Gene Name;Acc:A0A8C0MNP1]	ST3GAL2	0.597066	5.33487	14.847	0.00164329	0.0285592
ENSCAFG00845010469	anaphase promoting complex subunit 15 [Source:UniProtKB Gene Name;Acc:A0A8C0N3R8]	ANAPC15	-0.666305	5.31469	21.5236	0.000346087	0.0122595
ENSCAFG00845022696	guanylyl cyclase domain containing 1 [Source:VGNC Symbol;Acc:VGNC:111517]	GUCD1	0.708608	5.30314	19.3374	0.000555632	0.0153241
ENSCAFG00845030328	kringle containing transmembrane protein 1 [Source:UniProtKB Gene Name;Acc:A0A8I3QA71]	KREMEN1	0.625773	5.29845	13.5336	0.00233553	0.03497
ENSCAFG00845007010	annexin A7 [Source:UniProtKB Gene Name;Acc:A0A8C0PPV8]	ANXA7	0.648896	5.29105	31.9994	5.1e-05	0.00510549
ENSCAFG00845008465	T cell immune regulator 1, ATPase H+ transporting V0 subunit a3 [Source:UniProtKB Gene Name;Acc:A0A8I3MZT8]	TCIRG1	0.614838	5.29003	23.3156	0.000240024	0.0102845
ENSCAFG00845002288	quiescin sulfhydryl oxidase 1 [Source:UniProtKB Gene Name;Acc:A0A8C0PUZ8]	QSOX1	1.00167	5.28514	43.5497	9.79e-06	0.00285765
ENSCAFG00845018465	ribonuclease H2 subunit C [Source:UniProtKB Gene Name;Acc:A0A8I3PBH6]	RNASEH2C	0.667822	5.27979	21.2309	0.000368069	0.0124045
ENSCAFG00845016873	stomatin [Source:NCBI gene (formerly Entrezgene);Acc:612719]	STOM	0.719778	5.27371	36.3349	2.62e-05	0.00373296
ENSCAFG00845008248	protein tyrosine kinase 7 (inactive) [Source:VGNC Symbol;Acc:VGNC:111672]	PTK7	0.653317	5.26762	19.9055	0.00048982	0.0142691
ENSCAFG00845004953	EMAP like 2 [Source:UniProtKB Gene Name;Acc:A0A8I3NAF2]	EML2	0.804836	5.2604	15.2722	0.00147193	0.0268071
ENSCAFG00845018789	ring finger protein 157 [Source:UniProtKB Gene Name;Acc:A0A8I3NX65]	RNF157	0.645449	5.24261	17.4533	0.000858369	0.0196358
ENSCAFG00845010106	LDL receptor related protein 1 [Source:UniProtKB Gene Name;Acc:A0A8I3N9S8]	LRP1	1.62797	5.24158	13.5146	0.0025898	0.0368422
ENSCAFG00845011435	thioredoxin interacting protein [Source:UniProtKB Gene Name;Acc:A0A8I3NKV1]	TXNIP	-0.742281	5.23849	25.2762	0.000164138	0.00921945
ENSCAFG00845015846	ribonuclease H2 subunit A [Source:UniProtKB Gene Name;Acc:A0A8I3NML4]	RNASEH2A	0.608363	5.22087	23.3181	0.000239908	0.0102845
ENSCAFG00845026130	hippocalcin like 1 [Source:UniProtKB Gene Name;Acc:A0A8I3PSJ2]	HPCAL1	0.829734	5.2147	43.9591	9.3e-06	0.00278037
ENSCAFG00845007877	biosis of lysosomal organelles complex 1 subunit 4 [Source:UniProtKB Gene Name;Acc:A0A8C0RBT5]	BLOC1S4	-0.679324	5.2102	33.6142	3.95e-05	0.00454795
ENSCAFG00845015966	thiol methyltransferase 1A [Source:UniProtKB Gene Name;Acc:A0A8I3S1U2]	TMT1A	0.702169	5.20471	26.1818	0.000138621	0.00850496
ENSCAFG00845007491	prokineticin 2 [Source:UniProtKB Gene Name;Acc:A0A8I3MVJ7]	PROK2	-0.621182	5.20403	26.3989	0.000133196	0.00847634
ENSCAFG00845017546	leucine rich repeat containing 8 VRAC subunit C [Source:UniProtKB Gene Name;Acc:A0A8C0NUD7]	LRRC8C	0.829935	5.1967	18.558	0.000663024	0.0169135
ENSCAFG00845006276	SEL1L family member 3 [Source:UniProtKB Gene Name;Acc:A0A8I3MXN5]	SEL1L3	1.98221	5.17236	23.5743	0.000236799	0.0102647
ENSCAFG00845005201	ST6 N-acetylgalactosaminide alpha-2,6-sialyltransferase 4 [Source:UniProtKB Gene Name;Acc:A0A8I3MSL1]	ST6GALNAC4	0.678732	5.16971	22.5097	0.000282307	0.0109798
ENSCAFG00845003158	myelin associated glycoprotein [Source:UniProtKB Gene Name;Acc:A0A8C0PTD1]	CD22	1.30932	5.15668	38.072	2.04e-05	0.00333249
ENSCAFG00845030656	protein phosphatase, Mg2+/Mn2+ dependent 1M [Source:UniProtKB Gene Name;Acc:A0A8I3QP33]	PPM1M	0.581786	5.14982	13.1917	0.00256697	0.036736
ENSCAFG00845020854	tripartite motif containing 44 [Source:UniProtKB Gene Name;Acc:A0A8I3S1Z8]	TRIM44	0.731315	5.14647	37.9327	2.08e-05	0.00333249
ENSCAFG00845010374	ATP binding cassette subfamily A member 1 [Source:UniProtKB Gene Name;Acc:A0A8P0NYQ3]	ABCA1	1.51695	5.10662	43.3014	1.01e-05	0.00287072
ENSCAFG00845019571	leucine zipper tumor suppressor 2 [Source:UniProtKB Gene Name;Acc:A0A8C0TDW0]	LZTS2	0.743447	5.10361	11.9508	0.00365795	0.0442058
ENSCAFG00845007349	EGF-like module containing, mucin-like, hormone receptor-like sequence 4 [Source:NCBI gene (formerly Entrezgene);Acc:611665]	EMR4	0.667059	5.10147	12.4293	0.00318405	0.041272
ENSCAFG00845018127	guanylate binding protein 1 [Source:UniProtKB Gene Name;Acc:A0A8C0NPW8]	GBP1	0.732506	5.08705	45.8507	7.34e-06	0.00262642
ENSCAFG00845011653	coronin 6 [Source:UniProtKB Gene Name;Acc:A0A8I3NVA7]	CORO6	0.642238	5.07966	13.6322	0.00227328	0.0343404
ENSCAFG00845020214	striatin interacting protein 2 [Source:UniProtKB Gene Name;Acc:A0A8C0S4T2]	STRIP2	0.649695	5.07893	30.2784	6.76e-05	0.00590223
ENSCAFG00845009404	histone deacetylase 5 [Source:UniProtKB Gene Name;Acc:A0A8C0SXR3]	HDAC5	0.819512	5.0636	35.2859	3.07e-05	0.00395635
ENSCAFG00845005812	nucleolar protein 12 [Source:VGNC Symbol;Acc:VGNC:111596]	NOL12	-0.581418	5.061	11.7618	0.00386692	0.0457643
ENSCAFG00845013170	histamine receptor H4 [Source:UniProtKB Gene Name;Acc:A0A8P0NQT4]	HRH4	-0.863438	5.04673	44.4478	8.74e-06	0.002681
ENSCAFG00845019002	formin like 3 [Source:UniProtKB Gene Name;Acc:A0A8C0TMK0]	FMNL3	0.682836	5.04608	21.2038	0.000370187	0.0124059
ENSCAFG00845030427	ATP binding cassette subfamily G member 1 [Source:UniProtKB Gene Name;Acc:A0A8C0TR54]	ABCG1	0.698596	5.03324	17.2576	0.000899427	0.020126
ENSCAFG00845030031	phospholipase C gamma 1 [Source:UniProtKB Gene Name;Acc:A0A8C0Z363]	PLCG1	1.15716	5.03034	33.6441	3.94e-05	0.00454795
ENSCAFG00845017805	integrin subunit alpha V [Source:UniProtKB Gene Name;Acc:A0A8I3NVH3]	ITGAV	1.30253	5.02081	38.1164	2.03e-05	0.00333249
ENSCAFG00845009512	transmembrane protein 14A [Source:UniProtKB Gene Name;Acc:A0A8I3NC48]	TMEM14A	0.665892	4.98954	16.4009	0.00110776	0.0230893
ENSCAFG00845020878	chromodomain Y like 2 [Source:UniProtKB Gene Name;Acc:A0A8P0P2B7]	CDYL2	0.834086	4.9787	16.1685	0.00117344	0.0238758
ENSCAFG00845009778	heme oxygenase 1 [Source:NCBI gene (formerly Entrezgene);Acc:442987]	HMOX1	0.816339	4.95506	13.7077	0.00222686	0.0337243
ENSCAFG00845016713	integrin subunit alpha E [Source:UniProtKB Gene Name;Acc:A0A8I3RZG7]	ITGAE	-0.630252	4.95469	16.464	0.00109066	0.0228925
ENSCAFG00845016235	3-hydroxyacyl-CoA dehydratase 4 [Source:UniProtKB Gene Name;Acc:A0A8I3NQ10]	HACD4	0.722389	4.95028	11.9959	0.00360998	0.0439238
ENSCAFG00845026987	integrin subunit beta 5 [Source:UniProtKB Gene Name;Acc:A0A8I3QCJ7]	ITGB5	0.657741	4.93637	20.6274	0.000418624	0.0133558
ENSCAFG00845003597	copine 2 [Source:UniProtKB Gene Name;Acc:A0A8I3MMA0]	CPNE2	0.633168	4.92849	20.564	0.00042438	0.0134243
ENSCAFG00845030023	G protein nucleolar 3 like [Source:UniProtKB Gene Name;Acc:A0A8C0P9K5]	TSR2	-0.724839	4.92275	15.3507	0.00144257	0.0265522
ENSCAFG00845013364	discs large MAGUK scaffold protein 5 [Source:UniProtKB Gene Name;Acc:A0A8C0TT70]	DLG5	1.03739	4.91743	14.5225	0.00178948	0.0297765
ENSCAFG00845012190	chemokine (C-C motif) receptor 1 [Source:NCBI gene (formerly Entrezgene);Acc:484791]	CCR1	1.00231	4.88946	23.8704	0.00021511	0.00994747
ENSCAFG00845028582	hydrogen voltage gated channel 1 [Source:UniProtKB Gene Name;Acc:A0A8I3PXD7]	HVCN1	1.45916	4.8829	30.2316	6.81e-05	0.0059055
ENSCAFG00845009155	transmembrane protein 63A [Source:NCBI gene (formerly Entrezgene);Acc:490389]	TMEM63A	0.822149	4.86731	16.0896	0.00119675	0.0240637
ENSCAFG00845025226	ryanodine receptor 3 [Source:UniProtKB Gene Name;Acc:A0A8I3Q8Q6]	RYR3	1.00024	4.86588	18.4479	0.000680016	0.0171428
ENSCAFG00845009759	G protein-coupled receptor 108 [Source:UniProtKB Gene Name;Acc:A0A8I3N7Z5]	GPR108	0.809515	4.86055	20.1351	0.000465776	0.0139314
ENSCAFG00845012828	regulator of calcineurin 2 [Source:UniProtKB Gene Name;Acc:A0A8C0MK86]	RCAN2	0.645167	4.85486	12.4564	0.00315943	0.0410883
ENSCAFG00845027227	EEF1A lysine methyltransferase 4 [Source:UniProtKB Gene Name;Acc:A0A8I3PTU1]	EEF1AKMT4	-0.641481	4.83691	13.7107	0.00222508	0.0337243
ENSCAFG00845006521	serine and arginine rich splicing factor 12 [Source:UniProtKB Gene Name;Acc:A0A8P0PNP9]	SRSF12	1.02514	4.82663	21.6813	0.00033486	0.0122516
ENSCAFG00845028860	GTP cyclohydrolase I feedback regulator [Source:UniProtKB Gene Name;Acc:A0A8C0TX72]	GCHFR	-0.857136	4.82578	20.2221	0.000457018	0.0137727
ENSCAFG00845001205	cysteine rich transmembrane module containing 1 [Source:UniProtKB Gene Name;Acc:A0A8C0QCW7]	CYSTM1	0.968087	4.8247	11.752	0.00387815	0.0458028
ENSCAFG00845005166	secreted protein acidic and cysteine rich [Source:UniProtKB Gene Name;Acc:A0A8I3MWF4]	SPARC	1.31964	4.82083	40.7016	1.42e-05	0.00314675
ENSCAFG00845004927	0	0	0.667619	4.81247	26.2367	0.000137225	0.00850496
ENSCAFG00845018816	trafficking kinesin protein 1 [Source:UniProtKB Gene Name;Acc:A0A8I3P3L0]	TRAK1	0.655929	4.8088	18.2601	0.000710172	0.0174466
ENSCAFG00845001851	0	0	1.40794	4.80643	36.8876	2.42e-05	0.00366742
ENSCAFG00845002660	interferon alpha inducible protein 27 like 2 [Source:UniProtKB Gene Name;Acc:A0A8P0PQV3]	IFI27L2	0.959789	4.79787	23.9071	0.000213569	0.00994747
ENSCAFG00845018149	RAB3A interacting protein [Source:UniProtKB Gene Name;Acc:A0A8C0QR02]	RAB3IP	0.666215	4.79312	15.2481	0.00148109	0.0269087
ENSCAFG00845020240	recombination activating 2 [Source:UniProtKB Gene Name;Acc:A0A8C0RCC2]	RAG2	-2.41621	4.79297	92.5316	1.07e-07	0.000428579
ENSCAFG00845023616	tetratricopeptide repeat domain 39A [Source:UniProtKB Gene Name;Acc:A0A8C0SC56]	TTC39A	1.07372	4.7913	23.8452	0.000216177	0.00994747
ENSCAFG00845013929	methyltransferase 1, tRNA methylguanosine [Source:UniProtKB Gene Name;Acc:A0A8I3NRW3]	METTL1	-0.599585	4.78178	20.687	0.00041329	0.0133558
ENSCAFG00845021685	FAST kinase domains 2 [Source:UniProtKB Gene Name;Acc:A0A8I3PLU8]	FASTKD2	-0.715148	4.76311	12.2546	0.00334847	0.0424826
ENSCAFG00845023565	WD repeat domain 5B [Source:UniProtKB Gene Name;Acc:A0A8I3PJE9]	WDR5B	-0.65973	4.75131	29.0139	8.37e-05	0.00670089
ENSCAFG00845001686	endothelin converting enzyme 1 [Source:UniProtKB Gene Name;Acc:A0A8I3MLL6]	ECE1	1.12165	4.74254	21.6482	0.000337179	0.0122595
ENSCAFG00845000394	kinesin family member 7 [Source:UniProtKB Gene Name;Acc:A0A8I3RQS5]	KIF7	0.672327	4.73135	20.4527	0.000434707	0.0134783
ENSCAFG00845007569	protein phosphatase 2 regulatory subunit Bgamma [Source:UniProtKB Gene Name;Acc:A0A8C0PQG0]	PPP2R2C	0.891329	4.72596	11.9379	0.00367177	0.0443281
ENSCAFG00845021025	Bardet-Biedl syndrome 7 [Source:UniProtKB Gene Name;Acc:A0A8I3PFN2]	BBS7	0.691867	4.7236	21.7561	0.000329681	0.0121738
ENSCAFG00845025434	protein disulfide isomerase family A member 5 [Source:UniProtKB Gene Name;Acc:A0A8C0TL18]	PDIA5	0.806484	4.72297	30.7248	6.28e-05	0.00564544
ENSCAFG00845003305	proline-serine-threonine phosphatase interacting protein 2 [Source:UniProtKB Gene Name;Acc:A0A8C0RYC2]	PSTPIP2	1.13728	4.718	24.2803	0.000198589	0.00994747
ENSCAFG00845021887	glycerol-3-phosphate acyltransferase 3 [Source:UniProtKB Gene Name;Acc:A0A8I3PI70]	GPAT3	0.724986	4.7115	22.1015	0.000306931	0.0115476
ENSCAFG00845014767	polypeptide N-acetylgalactosaminyltransferase 6 [Source:UniProtKB Gene Name;Acc:A0A8I3NKN4]	GALNT6	0.655276	4.709	14.382	0.00185737	0.0305385
ENSCAFG00845008551	HIVEP zinc finger 3 [Source:UniProtKB Gene Name;Acc:A0A8I3N618]	HIVEP3	1.02404	4.70783	12.4519	0.00316347	0.0410883
ENSCAFG00845016872	glutamic--pyruvic transaminase 2 [Source:UniProtKB Gene Name;Acc:A0A8I3NXZ1]	GPT2	0.806057	4.70616	12.3795	0.00323002	0.0415974
ENSCAFG00845008639	G protein-coupled receptor class C group 5 member B [Source:UniProtKB Gene Name;Acc:A0A8I3N4D0]	GPRC5B	0.713096	4.69511	19.2776	0.000563131	0.0154117
ENSCAFG00845021979	2'-5'-oligoadenylate synthetase 1 [Source:NCBI gene (formerly Entrezgene);Acc:608778]	OAS1	0.90907	4.69298	20.0112	0.000478573	0.0141724
ENSCAFG00845024488	cadherin related family member 4 [Source:UniProtKB Gene Name;Acc:A0A8C0N850]	UBA7	0.75692	4.67834	25.2968	0.0001635	0.00921945
ENSCAFG00845002503	PTEN induced kinase 1 [Source:UniProtKB Gene Name;Acc:A0A8C0Q5E0]	PINK1	0.661191	4.67374	12.8684	0.00281022	0.0381196
ENSCAFG00845018933	HLA class II histocompatibility antigen, DO alpha chain-like [Source:NCBI gene (formerly Entrezgene);Acc:474869]	HLA-DOA	0.710441	4.67369	24.8201	0.000178992	0.00968988
ENSCAFG00845005500	dermatan sulfate epimerase [Source:UniProtKB Gene Name;Acc:A0A8I3MX55]	DSE	0.602305	4.66365	18.2417	0.000713221	0.0174856
ENSCAFG00845002025	erythrocyte membrane protein band 4.1 like 2 [Source:UniProtKB Gene Name;Acc:A0A8I3MLI0]	EPB41L2	0.959152	4.64065	31.69	5.36e-05	0.00512573
ENSCAFG00845012191	retinoid X receptor alpha [Source:UniProtKB Gene Name;Acc:A0A8C0Q3S5]	RXRA	0.829957	4.63931	17.8353	0.000784205	0.0186155
ENSCAFG00845020236	transmembrane protein 59 like [Source:UniProtKB Gene Name;Acc:A0A8I3PBI0]	TMEM59L	1.3694	4.63296	56.4699	2.21e-06	0.00196044
ENSCAFG00845024101	mediator complex subunit 10 [Source:UniProtKB Gene Name;Acc:A0A8I3S492]	MED10	-0.7992	4.61796	20.7766	0.000405429	0.0132168
ENSCAFG00845007967	GRB2 associated binding protein 2 [Source:UniProtKB Gene Name;Acc:A0A8C0SFM7]	GAB2	0.924107	4.6159	23.4137	0.00023539	0.0102647
ENSCAFG00845018223	0	0	1.02421	4.61182	51.9382	3.6e-06	0.00234417
ENSCAFG00845027906	protein tyrosine phosphatase receptor type E [Source:UniProtKB Gene Name;Acc:A0A8I3PUP4]	PTPRE	0.982074	4.60018	48.5055	5.34e-06	0.00245605
ENSCAFG00845018316	SMYD family member 5 [Source:UniProtKB Gene Name;Acc:A0A8C0SVM5]	SMYD5	-0.635935	4.59916	13.9871	0.0020644	0.0323971
ENSCAFG00845007191	carboxypeptidase E [Source:UniProtKB Gene Name;Acc:A0A8I3N249]	CPE	0.891245	4.59753	41.9128	1.21e-05	0.00299007
ENSCAFG00845008040	LHFPL tetraspan subfamily member 2 [Source:UniProtKB Gene Name;Acc:A0A8I3N2E8]	LHFPL2	0.671589	4.59554	11.7134	0.00392261	0.0460958
ENSCAFG00845015832	sperm antigen with calponin homology and coiled-coil domains 1 [Source:UniProtKB Gene Name;Acc:A0A8C0PQU4]	SPECC1	0.632778	4.59495	19.9159	0.000488695	0.0142691
ENSCAFG00845014661	solute carrier family 4 member 8 [Source:UniProtKB Gene Name;Acc:A0A8P0P2K5]	SLC4A8	0.688922	4.57915	14.0328	0.00203916	0.0322705
ENSCAFG00845021219	mitochondrial ribosomal protein L41 [Source:UniProtKB Gene Name;Acc:A0A8C0MD63]	MRPL41	-0.587695	4.57581	11.2576	0.00449492	0.0499324
ENSCAFG00845012583	egl-9 family hypoxia inducible factor 3 [Source:UniProtKB Gene Name;Acc:A0A8I3ND68]	EGLN3	0.98393	4.57353	17.6719	0.000814998	0.018994
ENSCAFG00845009737	phosphodiesterase 2A [Source:UniProtKB Gene Name;Acc:A0A8I3N3P2]	PDE2A	1.26159	4.56443	27.7818	0.000103814	0.00739478
ENSCAFG00845021994	centrosomal protein 170B [Source:UniProtKB Gene Name;Acc:A0A8I3PDZ6]	CEP170B	1.24648	4.55099	19.0266	0.000595876	0.015788
ENSCAFG00845004884	0	0	0.890925	4.54212	25.7304	0.000150725	0.00882596
ENSCAFG00845022393	adenosine A2a receptor [Source:NCBI gene (formerly Entrezgene);Acc:403960]	ADORA2A	0.833083	4.53905	34.5576	3.42e-05	0.00430805
ENSCAFG00845004954	0	0	0.690424	4.51368	39.8101	1.61e-05	0.00320089
ENSCAFG00845002999	serpin family A member 1 [Source:NCBI gene (formerly Entrezgene);Acc:480422]	SERPINA1	2.48369	4.50815	88.3907	1.44e-07	0.000429518
ENSCAFG00845021250	MLLT11 transcription factor 7 cofactor [Source:UniProtKB Gene Name;Acc:A0A8I3PMH4]	MLLT11	-0.80454	4.50804	25.7205	0.000151005	0.00882596
ENSCAFG00845020681	COMM domain containing 9 [Source:UniProtKB Gene Name;Acc:A0A8I3PKQ3]	COMMD9	-0.620011	4.50748	28.5518	9.07e-05	0.00704577
ENSCAFG00845029076	solute carrier family 16 member 6 [Source:UniProtKB Gene Name;Acc:A0A8C0LXV2]	SLC16A6	0.841004	4.50373	17.2919	0.00089207	0.0200899
ENSCAFG00845001785	CD53 molecule [Source:UniProtKB Gene Name;Acc:A0A8C0NG38]	CD53	0.905506	4.49048	32.7874	4.5e-05	0.00489309
ENSCAFG00845019348	ETS variant transcription factor 5 [Source:UniProtKB Gene Name;Acc:A0A8I3S114]	ETV5	1.11937	4.47756	25.1281	0.000168801	0.00926392
ENSCAFG00845017203	serpin family B member 9 [Source:UniProtKB Gene Name;Acc:A0A8I3RZQ3]	SERPINB9	0.83571	4.47713	30.8924	6.1e-05	0.00553322
ENSCAFG00845010164	opioid growth factor receptor like 1 [Source:UniProtKB Gene Name;Acc:A0A8I3NCP7]	OGFRL1	0.674102	4.47456	17.335	0.000882937	0.0199687
ENSCAFG00845029613	CD9 molecule [Source:UniProtKB Gene Name;Acc:A0A8C0PJB0]	CD9	1.27514	4.47384	39.051	1.78e-05	0.00328038
ENSCAFG00845028216	protein phosphatase, Mg2+/Mn2+ dependent 1L [Source:UniProtKB Gene Name;Acc:A0A8C0TES2]	PPM1L	0.584799	4.46939	12.3554	0.00325249	0.0417071
ENSCAFG00845027414	growth arrest specific 6 [Source:UniProtKB Gene Name;Acc:A0A8I3Q0T6]	GAS6	1.04308	4.43853	38.653	1.88e-05	0.00333249
ENSCAFG00845006599	phospholipase A and acyltransferase 4 [Source:UniProtKB Gene Name;Acc:A0A8C0SUU2]	PLAAT4	0.854288	4.42223	19.2225	0.000570141	0.0154325
ENSCAFG00845013064	multifunctional ROCO family signaling regulator 1 [Source:UniProtKB Gene Name;Acc:A0A8I3NYZ2]	MFHAS1	0.760631	4.41043	18.4928	0.000673021	0.0170594
ENSCAFG00845001728	glutamyl-tRNA synthetase 2, mitochondrial [Source:UniProtKB Gene Name;Acc:A0A8I3MJU3]	EARS2	-0.592303	4.36594	20.2744	0.000451849	0.0137206
ENSCAFG00845004314	chromosome 16 open reading frame 74 [Source:HGNC Symbol;Acc:HGNC:23362]	C16orf74	0.874383	4.35909	12.2423	0.00336038	0.0424985
ENSCAFG00845022113	2'-5'-oligoadenylate synthetase 3 [Source:NCBI gene (formerly Entrezgene);Acc:477490]	OAS3	0.677532	4.35388	13.0352	0.00268157	0.0374356
ENSCAFG00845015891	abhydrolase domain containing 3, phospholipase [Source:UniProtKB Gene Name;Acc:A0A8I3NMR1]	ABHD3	0.777407	4.34453	36.2667	2.65e-05	0.00373296
ENSCAFG00845003875	nucleotide binding oligomerization domain containing 2 [Source:NCBI gene (formerly Entrezgene);Acc:487286]	NOD2	0.899408	4.31918	31.6438	5.4e-05	0.00512573
ENSCAFG00845001790	DIX domain containing 1 [Source:UniProtKB Gene Name;Acc:A0A8C0QDU4]	DIXDC1	0.935402	4.30366	23.2631	0.000242551	0.0103088
ENSCAFG00845015064	septin 11 [Source:UniProtKB Gene Name;Acc:A0A8I3P4P0]	SEPTIN11	0.745238	4.30358	19.4279	0.000544506	0.0151499
ENSCAFG00845029772	solute carrier family 4 member 10 [Source:UniProtKB Gene Name;Acc:A0A8C0RK89]	SLC4A10	1.79865	4.30168	18.1168	0.000734209	0.0178176
ENSCAFG00845018085	nuclear receptor 2C2 associated protein [Source:UniProtKB Gene Name;Acc:A0A8C0TEV2]	NR2C2AP	-0.975908	4.2925	16.7477	0.00101741	0.0217938
ENSCAFG00845013818	BAG cochaperone 2 [Source:UniProtKB Gene Name;Acc:A0A8C0MH46]	BAG2	0.599755	4.28805	13.0894	0.00264125	0.0371691
ENSCAFG00845001775	caspase recruitment domain family member 8 [Source:UniProtKB Gene Name;Acc:A0A8I3MLC6]	CARD8	1.24868	4.28796	51.181	3.92e-06	0.00234718
ENSCAFG00845000497	H2A.X variant histone [Source:UniProtKB Gene Name;Acc:A0A8C0TAR3]	H2AX	-0.949737	4.27955	12.686	0.00295908	0.0395116
ENSCAFG00845016852	HECT and RLD domain containing E3 ubiquitin protein ligase family member 6 [Source:UniProtKB Gene Name;Acc:A0A8I3NXY0]	HERC6	0.80409	4.27797	14.6302	0.00173937	0.029407
ENSCAFG00845010301	FGR proto-onco, Src family tyrosine kinase [Source:UniProtKB Gene Name;Acc:A0A8C0PX03]	FGR	0.993614	4.26949	28.0463	9.91e-05	0.0072277
ENSCAFG00845005157	reticulon 2 [Source:UniProtKB Gene Name;Acc:A0A8C0M125]	RTN2	0.760634	4.25775	34.261	3.58e-05	0.00446027
ENSCAFG00845024156	amidohydrolase domain containing 1 [Source:UniProtKB Gene Name;Acc:A0A8C0P933]	AMDHD1	0.698794	4.25285	16.1124	0.00118995	0.0240047
ENSCAFG00845011313	potassium voltage-gated channel subfamily Q member 5 [Source:UniProtKB Gene Name;Acc:A0A8I3NVQ3]	KCNQ5	-0.686879	4.25284	16.8597	0.000990061	0.0213964
ENSCAFG00845022360	protein activator of interferon induced protein kinase EIF2AK2 [Source:UniProtKB Gene Name;Acc:A0A8I3S5M2]	PRKRA	0.620929	4.25167	13.493	0.00236173	0.03497
ENSCAFG00845014271	ecotropic viral integration site 2A [Source:UniProtKB Gene Name;Acc:A0A8I3NSW9]	EVI2A	0.654136	4.23039	15.5514	0.00137054	0.0260492
ENSCAFG00845015328	hydroxysteroid 17-beta dehydrogenase 11 [Source:UniProtKB Gene Name;Acc:A0A8I3P0Z7]	HSD17B11	0.581232	4.22437	13.9585	0.00208042	0.0324937
ENSCAFG00845029061	programmed cell death 4 [Source:UniProtKB Gene Name;Acc:A0A8C0NV37]	PDCD4	0.641993	4.22072	15.1244	0.00152907	0.027427
ENSCAFG00845021975	adenosine deaminase RNA specific B1 [Source:UniProtKB Gene Name;Acc:A0A8P0NDB5]	ADARB1	0.830427	4.21724	11.8128	0.0038092	0.0453621
ENSCAFG00845011347	coiled-coil domain containing 112 [Source:UniProtKB Gene Name;Acc:A0A8C0M8M3]	CCDC112	0.687799	4.21213	16.3157	0.00113133	0.023458
ENSCAFG00845003731	phospholipase D2 [Source:UniProtKB Gene Name;Acc:A0A8C0MYC8]	PLD2	0.747236	4.20243	21.6063	0.000340144	0.0122595
ENSCAFG00845026478	interferon alpha and beta receptor subunit 2 [Source:VGNC Symbol;Acc:VGNC:110596]	IFNAR2	0.694794	4.19954	15.798	0.00128755	0.0252944
ENSCAFG00845026581	0	0	0.703551	4.1979	15.0539	0.00155722	0.0277653
ENSCAFG00845001106	baculoviral IAP repeat containing 3 [Source:NCBI gene (formerly Entrezgene);Acc:489433]	BIRC3	0.816463	4.19632	21.5476	0.000344351	0.0122595
ENSCAFG00845010231	transmembrane protein 268 [Source:UniProtKB Gene Name;Acc:A0A8I3RXN5]	TMEM268	0.921057	4.19262	33.6906	3.91e-05	0.00454795
ENSCAFG00845004746	fucose-1-phosphate guanylyltransferase [Source:NCBI gene (formerly Entrezgene);Acc:100533995]	FPGT	-0.703344	4.18844	15.1803	0.00150716	0.0270745
ENSCAFG00845016614	coiled-coil domain containing 92 [Source:UniProtKB Gene Name;Acc:A0A8I3P5F2]	CCDC92	0.743769	4.18838	15.2299	0.00148803	0.0269739
ENSCAFG00845010324	FYVE, RhoGEF and PH domain containing 2 [Source:UniProtKB Gene Name;Acc:A0A8C0MT27]	FGD2	0.697137	4.17597	28.4995	9.15e-05	0.00704993
ENSCAFG00845017060	JAZF zinc finger 1 [Source:UniProtKB Gene Name;Acc:A0A8I3P366]	JAZF1	0.632962	4.15789	12.3196	0.00328619	0.0420491
ENSCAFG00845000995	synaptojanin 2 [Source:UniProtKB Gene Name;Acc:A0A8C0RM09]	SYNJ2	0.698327	4.14814	16.4411	0.00109683	0.0229415
ENSCAFG00845001746	ATPase phospholipid transporting 8B1 [Source:UniProtKB Gene Name;Acc:A0A8I3MQM1]	ATP8B1	2.53225	4.14724	48.8869	5.1e-06	0.0024427
ENSCAFG00845028867	splA/ryanodine receptor domain and SOCS box containing 1 [Source:UniProtKB Gene Name;Acc:A0A8C0SIU3]	SPSB1	0.709208	4.14228	24.0668	0.000207006	0.00994747
ENSCAFG00845009165	stonin 2 [Source:UniProtKB Gene Name;Acc:A0A8I3RV18]	STON2	0.996204	4.12655	15.3088	0.00145817	0.0266751
ENSCAFG00845003669	biliverdin reductase B [Source:UniProtKB Gene Name;Acc:A0A8C0SAW6]	BLVRB	1.22602	4.1163	13.2761	0.0025075	0.0361007
ENSCAFG00845001285	Rho GTPase activating protein 18 [Source:NCBI gene (formerly Entrezgene);Acc:476292]	ARHGAP18	0.648312	4.10732	13.2464	0.0025282	0.0363285
ENSCAFG00845018921	syntaxin 3 [Source:UniProtKB Gene Name;Acc:A0A8C0QBA3]	STX3	0.792672	4.10063	28.9043	8.53e-05	0.00671592
ENSCAFG00845010877	interleukin 1 receptor type 2 [Source:UniProtKB Gene Name;Acc:A0A8P0P0Y1]	IL1R2	-1.22756	4.09972	24.3204	0.000197051	0.00994747
ENSCAFG00845015601	transcription factor EB [Source:UniProtKB Gene Name;Acc:A0A8I3NYB7]	TFEB	0.733647	4.09353	17.2782	0.000895011	0.0200899
ENSCAFG00845008569	G protein subunit gamma 3 [Source:UniProtKB Gene Name;Acc:A0A8I3MYE3]	GNG3	1.16996	4.0925	14.7258	0.00169626	0.0289872
ENSCAFG00845016630	ST3 beta-galactoside alpha-2,3-sialyltransferase 6 [Source:UniProtKB Gene Name;Acc:A0A8C0TJ91]	ST3GAL6	1.03136	4.08969	29.5868	7.59e-05	0.00617947
ENSCAFG00845014053	4-aminobutyrate aminotransferase [Source:UniProtKB Gene Name;Acc:A0A8P0SN59]	ABAT	0.892681	4.07483	14.163	0.00196909	0.0315794
ENSCAFG00845011195	kinesin family member C2 [Source:UniProtKB Gene Name;Acc:A0A8I3N795]	KIFC2	0.725487	4.06403	11.5788	0.00408251	0.0472418
ENSCAFG00845010558	tumor necrosis factor [Source:NCBI gene (formerly Entrezgene);Acc:403922]	TNF	0.757105	4.03978	17.1154	0.000930696	0.0204685
ENSCAFG00845030923	immunoglobulin superfamily member 9 [Source:UniProtKB Gene Name;Acc:A0A8I3Q5S2]	IGSF9	0.859697	4.03115	15.3992	0.00142477	0.02653
ENSCAFG00845006735	TBC1 domain family member 2B [Source:UniProtKB Gene Name;Acc:A0A8I3MZR6]	TBC1D2B	0.643528	4.02921	11.9309	0.0036793	0.0443628
ENSCAFG00845007353	PVR cell adhesion molecule [Source:UniProtKB Gene Name;Acc:A0A8P0N7E0]	PVR	0.818349	4.0083	14.0152	0.00204884	0.0323246
ENSCAFG00845023062	protein kinase C eta [Source:UniProtKB Gene Name;Acc:A0A8C0RXK0]	PRKCH	0.727093	4.00359	23.9163	0.000213185	0.00994747
ENSCAFG00845014278	tudor domain containing 7 [Source:UniProtKB Gene Name;Acc:A0A8C0RCV5]	TDRD7	0.960351	3.98921	13.0139	0.00269765	0.0375724
ENSCAFG00845030069	zinc fingers and homeoboxes 3 [Source:UniProtKB Gene Name;Acc:A0A8C0TBT4]	ZHX3	0.826833	3.97662	17.3579	0.000878116	0.0198973
ENSCAFG00845018998	exocyst complex component 6B [Source:UniProtKB Gene Name;Acc:A0A8I3S0W5]	EXOC6B	0.701014	3.97033	12.0234	0.00358106	0.0437182
ENSCAFG00845003303	calmin [Source:UniProtKB Gene Name;Acc:A0A8I3MP64]	CLMN	-0.776919	3.9642	28.124	9.77e-05	0.00717345
ENSCAFG00845024882	lactate dehydrogenase D [Source:UniProtKB Gene Name;Acc:A0A8P0NL70]	LDHD	0.740272	3.96271	11.7582	0.003871	0.0457643
ENSCAFG00845004080	0	0	0.78309	3.9596	24.6944	0.000183349	0.00975541
ENSCAFG00845003266	phosphodiesterase 8A [Source:UniProtKB Gene Name;Acc:A0A8C0LYU3]	PDE8A	0.61325	3.95894	12.9208	0.00276903	0.0379047
ENSCAFG00845026051	cyclin J [Source:UniProtKB Gene Name;Acc:A0A8C0PEN7]	CCNJ	-0.587463	3.95452	16.7667	0.00101272	0.0217527
ENSCAFG00845025214	bone morphotic protein 1 [Source:UniProtKB Gene Name;Acc:A0A8C0Z504]	BMP1	0.820473	3.94278	16.2268	0.00115656	0.0236936
ENSCAFG00845026479	tescalcin [Source:UniProtKB Gene Name;Acc:A0A8I3PSV9]	TESC	0.916684	3.93071	30.9	6.1e-05	0.00553322
ENSCAFG00845028440	methionyl aminopeptidase type 1D, mitochondrial [Source:UniProtKB Gene Name;Acc:A0A8C0S1G1]	METAP1D	-0.759105	3.93047	12.0359	0.00356808	0.0436675
ENSCAFG00845010366	DExH-box helicase 58 [Source:UniProtKB Gene Name;Acc:A0A8C0LX22]	DHX58	0.786571	3.91155	40.1942	1.52e-05	0.00316228
ENSCAFG00845021756	poly(A) binding protein interacting protein 2B [Source:UniProtKB Gene Name;Acc:A0A8C0PMC0]	PAIP2B	0.9103	3.91097	24.7286	0.000182151	0.00975541
ENSCAFG00845028772	0	0	1.43501	3.90295	58.0744	1.88e-06	0.00196044
ENSCAFG00845008621	RNA binding motif single stranded interacting protein 2 [Source:UniProtKB Gene Name;Acc:A0A8P0S6G8]	RBMS2	0.94242	3.89882	22.24	0.000298314	0.0112944
ENSCAFG00845001782	retinol dehydrogenase 13 [Source:UniProtKB Gene Name;Acc:A0A8I3MZY8]	RDH13	-0.605452	3.89831	19.7475	0.000507176	0.0146749
ENSCAFG00845028307	Fc receptor like A [Source:UniProtKB Gene Name;Acc:A0A8C0RQ98]	FCRLA	1.50806	3.8926	14.5336	0.00178424	0.0297765
ENSCAFG00845029649	lipase family member N [Source:UniProtKB Gene Name;Acc:A0A8I3QKA9]	LIPN	-1.07304	3.87972	55.0932	2.56e-06	0.00196044
ENSCAFG00845009210	StAR related lipid transfer domain containing 10 [Source:UniProtKB Gene Name;Acc:A0A8C0SX17]	STARD10	1.40612	3.85439	36.1719	2.69e-05	0.00373296
ENSCAFG00845027560	peptidase M20 domain containing 1 [Source:UniProtKB Gene Name;Acc:A0A8I3PXW6]	PM20D1	0.834161	3.83933	14.8053	0.00166128	0.0286391
ENSCAFG00845029056	bactericidal permeability increasing protein [Source:UniProtKB Gene Name;Acc:A0A8I3Q697]	BPI	1.24939	3.83102	32.4233	4.77e-05	0.00504591
ENSCAFG00845006746	cysteine and glycine rich protein 2 [Source:UniProtKB Gene Name;Acc:A0A8C0Q4F8]	CSRP2	0.864584	3.82996	31.5977	5.44e-05	0.00512573
ENSCAFG00845020664	ethanolamine kinase 2 [Source:UniProtKB Gene Name;Acc:A0A8I3PD56]	ETNK2	0.750342	3.82655	19.902	0.000490187	0.0142691
ENSCAFG00845024615	myeloid leukemia factor 1 [Source:UniProtKB Gene Name;Acc:A0A8I3PN46]	MLF1	1.19636	3.82048	40.4599	1.47e-05	0.00314675
ENSCAFG00845020467	proline rich 5 like [Source:UniProtKB Gene Name;Acc:A0A8I3PJZ6]	PRR5L	0.751843	3.81857	23.5616	0.000228593	0.0100918
ENSCAFG00845006610	N-deacetylase and N-sulfotransferase 1 [Source:UniProtKB Gene Name;Acc:A0A8C0QQL3]	NDST1	1.04646	3.80862	16.934	0.000972382	0.021152
ENSCAFG00845006533	potassium voltage-gated channel interacting protein 3 [Source:UniProtKB Gene Name;Acc:A0A8C0QRH7]	FAHD2A	0.602369	3.78874	20.5157	0.000428821	0.0134304
ENSCAFG00845024104	D-2-hydroxyglutarate dehydrogenase [Source:UniProtKB Gene Name;Acc:A0A8I3PQI0]	D2HGDH	0.677292	3.75816	26.6859	0.000126392	0.00841323
ENSCAFG00845024953	complement C1r subcomponent like [Source:UniProtKB Gene Name;Acc:A0A8I3S504]	C1RL	0.728661	3.73795	23.597	0.000226999	0.0100911
ENSCAFG00845002176	paired immunoglobin like type 2 receptor alpha [Source:UniProtKB Gene Name;Acc:A0A8I3MNN6]	PILRA	0.611418	3.73561	14.9487	0.00160032	0.0281977
ENSCAFG00845003641	RAD51 paralog B [Source:UniProtKB Gene Name;Acc:A0A8I3N661]	RAD51B	0.699095	3.73196	27.0892	0.000117488	0.00798649
ENSCAFG00845020095	protein phosphatase 1 regulatory subunit 13B [Source:UniProtKB Gene Name;Acc:A0A8C0YXN8]	PPP1R13B	1.28741	3.72775	33.7387	3.88e-05	0.00454795
ENSCAFG00845006910	bone morphotic protein receptor type 1A [Source:NCBI gene (formerly Entrezgene);Acc:489077]	BMPR1A	0.827703	3.72656	20.3086	0.000448502	0.0136931
ENSCAFG00845008014	cerebellin 3 [Source:UniProtKB Gene Name;Acc:A0A8C0QKS1]	CBLN3	1.2619	3.72632	20.4532	0.000434654	0.0134783
ENSCAFG00845018961	epsin 2 [Source:UniProtKB Gene Name;Acc:A0A8I3P7U1]	EPN2	1.25096	3.72537	44.9101	8.25e-06	0.00262642
ENSCAFG00845020718	opioid related nociceptin receptor 1 [Source:UniProtKB Gene Name;Acc:A0A8I3S1W3]	OPRL1	1.07713	3.70581	38.5056	1.92e-05	0.00333249
ENSCAFG00845029176	protein phosphatase with EF-hand domain 2 [Source:UniProtKB Gene Name;Acc:A0A8I3Q102]	PPEF2	-1.76858	3.70526	42.702	1.09e-05	0.00287072
ENSCAFG00845010594	calcium channel flower domain containing 1 [Source:VGNC Symbol;Acc:VGNC:111386]	CACFD1	0.834219	3.70218	27.2147	0.000114864	0.00785274
ENSCAFG00845017661	C-type lectin domain containing 10A [Source:UniProtKB Gene Name;Acc:A0A8I3P456]	CLEC10A	0.680726	3.69318	23.0873	0.000251225	0.0104363
ENSCAFG00845026895	sciellin [Source:UniProtKB Gene Name;Acc:A0A8I3PTA4]	SCEL	0.71683	3.69005	13.0193	0.00269353	0.0375587
ENSCAFG00845022123	intercellular adhesion molecule 2 [Source:UniProtKB Gene Name;Acc:A0A8I3PF64]	ICAM2	0.60723	3.68669	18.3251	0.000699564	0.0173458
ENSCAFG00845009149	NAD(P)H quinone dehydrogenase 1 [Source:UniProtKB Gene Name;Acc:A0A8I3NAN7]	NQO1	1.72238	3.68215	49.8828	4.55e-06	0.0024427
ENSCAFG00845019246	LDL receptor related protein 11 [Source:UniProtKB Gene Name;Acc:A0A8I3P8H2]	LRP11	0.589383	3.66769	13.5018	0.00235603	0.03497
ENSCAFG00845003568	centrosomal protein 164 [Source:UniProtKB Gene Name;Acc:A0A8I3MKL8]	CEP164	0.612671	3.65066	17.1543	0.000922016	0.0203149
ENSCAFG00845016210	C-X-C motif chemokine ligand 16 [Source:UniProtKB Gene Name;Acc:A0A8I3NNT7]	CXCL16	1.04685	3.64407	44.8191	8.34e-06	0.00262642
ENSCAFG00845015332	kallikrein related peptidase 6 [Source:NCBI gene (formerly Entrezgene);Acc:476402]	KLK6	1.05654	3.64371	37.5514	2.2e-05	0.00342008
ENSCAFG00845030177	mitochondrial amidoxime reducing component 1 [Source:UniProtKB Gene Name;Acc:A0A8C0SSQ1]	MTARC1	0.921291	3.64291	28.4048	9.3e-05	0.00709029
ENSCAFG00845018973	cytosolic arginine sensor for mTORC1 subunit 1 [Source:UniProtKB Gene Name;Acc:A0A8I3P8W1]	CASTOR1	0.613738	3.64188	12.1283	0.00347331	0.0430826
ENSCAFG00845009387	ADAM metallopeptidase with thrombospondin type 1 motif 6 [Source:UniProtKB Gene Name;Acc:A0A8I3NCC3]	ADAMTS6	0.710135	3.63417	12.1543	0.00344721	0.0429608
ENSCAFG00845004298	phosphatase domain containing paladin 1 [Source:UniProtKB Gene Name;Acc:A0A8I3MMJ3]	PALD1	1.16061	3.63019	29.6511	7.51e-05	0.00615438
ENSCAFG00845015290	transcription elongation factor A3 [Source:UniProtKB Gene Name;Acc:A0A8I3P0U6]	TCEA3	0.658654	3.62791	24.3886	0.000194468	0.00994747
ENSCAFG00845026173	DNA methyltransferase 3 alpha [Source:UniProtKB Gene Name;Acc:A0A8I3PSK3]	DNMT3A	1.07129	3.62256	22.9151	0.000260065	0.0105261
ENSCAFG00845026430	DEP domain containing 7 [Source:UniProtKB Gene Name;Acc:A0A8C0P181]	DEPDC7	0.914896	3.60577	14.9079	0.00161739	0.0283287
ENSCAFG00845005761	nuclear receptor binding protein 2 [Source:UniProtKB Gene Name;Acc:A0A8I3N1R1]	NRBP2	0.963756	3.59883	23.8565	0.000215697	0.00994747
ENSCAFG00845006032	G kinase anchoring protein 1 [Source:UniProtKB Gene Name;Acc:A0A8I3MW69]	GKAP1	1.17818	3.59542	20.434	0.000436469	0.0134783
ENSCAFG00845012765	zinc finger protein 853 [Source:UniProtKB Gene Name;Acc:A0A8C0SNQ1]	ZNF853	0.841592	3.59323	21.1541	0.000374096	0.0124671
ENSCAFG00845018161	sphingosine-1-phosphate receptor 2 [Source:UniProtKB Gene Name;Acc:A0A8C0P6J2]	S1PR2	0.889429	3.58882	17.2962	0.000891155	0.0200899
ENSCAFG00845013761	low density lipoprotein receptor adaptor protein 1 [Source:UniProtKB Gene Name;Acc:A0A8I3NS16]	LDLRAP1	1.0634	3.58817	38.3236	1.97e-05	0.00333249
ENSCAFG00845020756	transcobalamin 2 [Source:UniProtKB Gene Name;Acc:A0A8C0RQ11]	TCN2	1.07359	3.58156	26.5256	0.000130141	0.00842595
ENSCAFG00845004742	ribosomal protein S6 kinase A2 [Source:UniProtKB Gene Name;Acc:A0A8C0Q698]	RPS6KA2	1.1529	3.5746	18.3029	0.000703168	0.0173458
ENSCAFG00845018420	EPH receptor B6 [Source:UniProtKB Gene Name;Acc:A0A8C0RYU8]	EPHB6	1.76549	3.57046	11.5499	0.00415188	0.0478546
ENSCAFG00845026179	cyclin dependent kinase inhibitor 2D [Source:UniProtKB Gene Name;Acc:A0A8I3PSK1]	CDKN2D	0.77558	3.56871	14.7837	0.0016707	0.0286776
ENSCAFG00845022938	chromosome 19 open reading frame 38 [Source:HGNC Symbol;Acc:HGNC:34073]	C19orf38	0.809235	3.56439	28.9556	8.46e-05	0.00670089
ENSCAFG00845016560	shisa family member 4 [Source:UniProtKB Gene Name;Acc:A0A8I3S272]	SHISA4	1.21597	3.55022	32.5601	4.66e-05	0.00502645
ENSCAFG00845010890	synapsin III [Source:UniProtKB Gene Name;Acc:A0A8C0MC10]	SYN3	0.784957	3.54435	11.4155	0.00428649	0.0485798
ENSCAFG00845000635	pleckstrin homology domain containing A4 [Source:UniProtKB Gene Name;Acc:A0A8P0NUF7]	PLEKHA4	1.22914	3.52849	23.1461	0.000248285	0.0103501
ENSCAFG00845008023	presenilin 2 [Source:NCBI gene (formerly Entrezgene);Acc:490382]	PSEN2	0.706744	3.52114	22.2869	0.000295453	0.0112216
ENSCAFG00845000546	threonyl-tRNA synthetase 3 [Source:UniProtKB Gene Name;Acc:A0A8I3RQX5]	TARS3	1.06269	3.52113	19.042	0.00059381	0.015788
ENSCAFG00845020649	agrin [Source:UniProtKB Gene Name;Acc:A0A8I3PLC3]	AGRN	2.28435	3.51496	29.8243	7.29e-05	0.00605988
ENSCAFG00845003140	atlastin GTPase 1 [Source:UniProtKB Gene Name;Acc:A0A8P0T903]	ATL1	0.737787	3.51037	20.7005	0.000412096	0.0133558
ENSCAFG00845009708	coenzyme Q7, hydroxylase [Source:UniProtKB Gene Name;Acc:A0A8I3NP22]	COQ7	0.594088	3.50797	11.505	0.0041732	0.0479466
ENSCAFG00845019268	aldehyde dehydrogenase 2 family member [Source:UniProtKB Gene Name;Acc:A0A8I3S157]	ALDH2	1.22775	3.50319	33.8054	3.84e-05	0.00454795
ENSCAFG00845029290	CD40 ligand [Source:NCBI gene (formerly Entrezgene);Acc:403468]	CD40LG	-0.598454	3.49959	15.6652	0.0013315	0.0259026
ENSCAFG00845010306	epithelial stromal interaction 1 [Source:VGNC Symbol;Acc:VGNC:111488]	EPSTI1	0.715429	3.49679	17.1555	0.000921745	0.0203149
ENSCAFG00845014488	calponin 3 [Source:UniProtKB Gene Name;Acc:A0A8I3NUN3]	CNN3	0.758467	3.48554	14.1762	0.00196214	0.0315794
ENSCAFG00845021884	NFKB inhibitor zeta [Source:NCBI gene (formerly Entrezgene);Acc:478549]	NFKBIZ	0.759264	3.47467	20.7858	0.000404626	0.0132168
ENSCAFG00845007143	zinc finger protein 514 [Source:UniProtKB Gene Name;Acc:A0A8I3N352]	ZNF514	0.678913	3.46511	19.9472	0.000485348	0.0142691
ENSCAFG00845020669	kelch like family member 26 [Source:UniProtKB Gene Name;Acc:A0A8I3PIP5]	KLHL26	0.625739	3.45494	18.6681	0.000646502	0.0166434
ENSCAFG00845005389	1-acylglycerol-3-phosphate O-acyltransferase 2 [Source:UniProtKB Gene Name;Acc:A0A8I3MT53]	AGPAT2	0.924958	3.45339	18.6562	0.000648265	0.0166434
ENSCAFG00845013432	argininosuccinate lyase [Source:VGNC Symbol;Acc:VGNC:111348]	ASL	1.09829	3.45235	12.1671	0.00343436	0.042919
ENSCAFG00845027631	G protein-coupled receptor 162 [Source:UniProtKB Gene Name;Acc:A0A8I3QEH3]	GPR162	1.19012	3.42808	14.107	0.00199886	0.0318433
ENSCAFG00845018168	0	0	0.751221	3.42459	13.5087	0.00235151	0.03497
ENSCAFG00845027704	bone marrow stromal cell antigen 2 [Source:UniProtKB Gene Name;Acc:A0A8I3PUF0]	BST2	1.46782	3.42163	37.8424	2.11e-05	0.00333249
ENSCAFG00845025755	cytohesin 1 interacting protein [Source:UniProtKB Gene Name;Acc:A0A8C0RFV6]	CYTIP	0.693998	3.41939	12.4601	0.00315604	0.0410883
ENSCAFG00845029002	prostaglandin F2 receptor inhibitor [Source:UniProtKB Gene Name;Acc:A0A8I3Q6X7]	PTGFRN	1.08987	3.41054	25.1525	0.000168021	0.00926392
ENSCAFG00845009745	transmembrane protein 140 [Source:UniProtKB Gene Name;Acc:A0A8I3RVE9]	TMEM140	0.694694	3.39825	19.6456	0.000518749	0.0148378
ENSCAFG00845005751	C-type lectin domain containing 19A [Source:UniProtKB Gene Name;Acc:A0A8I3MZT4]	SYT17	0.800222	3.37942	22.6322	0.000275364	0.0109088
ENSCAFG00845027739	CD4 molecule [Source:VGNC Symbol;Acc:VGNC:111398]	CD4	1.13421	3.37589	12.4774	0.00314048	0.0410883
ENSCAFG00845018435	myeloperoxidase [Source:UniProtKB Gene Name;Acc:A0A8P0PFH6]	MPO	0.65507	3.36507	17.6536	0.000818513	0.018994
ENSCAFG00845018235	aquaporin 2 [Source:UniProtKB Gene Name;Acc:A0A8C0TIC0]	AQP2	0.819949	3.36367	12.8809	0.00280031	0.0380715
ENSCAFG00845010276	coagulation factor II thrombin receptor [Source:UniProtKB Gene Name;Acc:A0A8I3NEN1]	F2R	0.946228	3.35673	14.4826	0.00180848	0.0298849
ENSCAFG00845008616	0	0	0.669477	3.34799	19.2952	0.000560914	0.0154117
ENSCAFG00845005617	DNA damage inducible transcript 4 [Source:UniProtKB Gene Name;Acc:A0A8C0Q2K7]	DDIT4	1.1484	3.33651	14.8365	0.00164782	0.0285717
ENSCAFG00845022702	protein tyrosine phosphatase non-receptor type 22 [Source:UniProtKB Gene Name;Acc:A0A8I3PGQ4]	PTPN22	0.91547	3.32896	15.4081	0.00142154	0.02653
ENSCAFG00845003800	beta-secretase 1 [Source:NCBI gene (formerly Entrezgene);Acc:489390]	BACE1	1.02987	3.32416	15.7144	0.00131504	0.0257077
ENSCAFG00845003698	0	0	0.935603	3.31949	30.5643	6.44e-05	0.00571154
ENSCAFG00845012845	syntaxin 11 [Source:UniProtKB Gene Name;Acc:A0A8I3NPW6]	STX11	0.811534	3.3184	17.2085	0.000910078	0.020233
ENSCAFG00845021348	golgi associated kinase 1A [Source:UniProtKB Gene Name;Acc:A0A8I3S4Y5]	GASK1A	0.658666	3.31456	16.1239	0.00118655	0.0239795
ENSCAFG00845013339	fibroblast growth factor receptor 3 [Source:UniProtKB Gene Name;Acc:A0A8I3NS74]	FGFR3	0.955732	3.31407	36.1443	2.7e-05	0.00373296
ENSCAFG00845019428	stearoyl-CoA desaturase 5 [Source:UniProtKB Gene Name;Acc:A0A8C0TNM8]	SCD5	0.932995	3.30986	12.9733	0.00272852	0.0376492
ENSCAFG00845019274	coiled-coil domain containing 157 [Source:UniProtKB Gene Name;Acc:A0A8I3S104]	CCDC157	0.733642	3.30451	13.5134	0.00234853	0.03497
ENSCAFG00845008693	sine oculis binding protein homolog [Source:UniProtKB Gene Name;Acc:A0A8I3NBU1]	SOBP	0.872176	3.29881	22.5439	0.000280351	0.0109798
ENSCAFG00845018908	secretory carrier membrane protein 5 [Source:UniProtKB Gene Name;Acc:A0A8C0MWC2]	SCAMP5	0.789877	3.27317	23.3528	0.000238256	0.0102845
ENSCAFG00845012910	heat shock protein family A (Hsp70) member 1 like [Source:UniProtKB Gene Name;Acc:A0A8I3NQP8]	HSPA1L	0.8225	3.2696	11.4743	0.00421173	0.0482654
ENSCAFG00845001601	peptidylglycine alpha-amidating monooxygenase [Source:UniProtKB Gene Name;Acc:A0A8I3MIT1]	PAM	0.667551	3.26895	14.8437	0.00164471	0.0285592
ENSCAFG00845014626	transcription factor 7 like 1 [Source:UniProtKB Gene Name;Acc:A0A8I3NXQ2]	TCF7L1	0.614719	3.26381	14.1997	0.00194984	0.0314817
ENSCAFG00845022356	activated leukocyte cell adhesion molecule [Source:NCBI gene (formerly Entrezgene);Acc:478550]	ALCAM	-1.44846	3.25812	29.9403	7.15e-05	0.00598421
ENSCAFG00845014579	alkaline ceramidase 2 [Source:UniProtKB Gene Name;Acc:A0A8I3S0Z2]	ACER2	0.927327	3.25192	33.4805	4.04e-05	0.00459905
ENSCAFG00845019495	NHS like 2 [Source:UniProtKB Gene Name;Acc:A0A8I3PA41]	NHSL2	0.680695	3.25184	11.9514	0.00365732	0.0442058
ENSCAFG00845003979	0	0	0.880775	3.2428	24.4962	0.000190471	0.00986491
ENSCAFG00845023829	G protein-coupled receptor 19 [Source:UniProtKB Gene Name;Acc:A0A8C0NKV0]	GPR19	0.928103	3.22567	15.3898	0.00142821	0.02653
ENSCAFG00845029516	aspartate beta-hydroxylase domain containing 2 [Source:UniProtKB Gene Name;Acc:A0A8I3Q0D1]	ASPHD2	0.737677	3.2155	17.2183	0.000907942	0.0202283
ENSCAFG00845023851	tuftelin 1 [Source:UniProtKB Gene Name;Acc:A0A8C0MR91]	TUFT1	1.1097	3.20756	47.8552	5.76e-06	0.00255387
ENSCAFG00845026770	G protein-coupled receptor 176 [Source:UniProtKB Gene Name;Acc:A0A8P0TK88]	GPR176	0.99225	3.20744	14.007	0.00205339	0.0323246
ENSCAFG00845029666	0	0	0.788715	3.20647	13.9481	0.00208626	0.0325425
ENSCAFG00845016990	0	0	1.53297	3.19675	40.0469	1.55e-05	0.00316228
ENSCAFG00845004529	0	0	0.659287	3.1939	12.4527	0.00316281	0.0410883
ENSCAFG00845011741	transmembrane protein 151B [Source:UniProtKB Gene Name;Acc:A0A8C0MS80]	TMEM151B	1.05587	3.19222	16.6365	0.00104543	0.022218
ENSCAFG00845022274	endoplasmic reticulum to nucleus signaling 1 [Source:UniProtKB Gene Name;Acc:A0A8I3PJV6]	ERN1	0.677001	3.1911	12.4172	0.00319521	0.0413534
ENSCAFG00845017523	Rab interacting lysosomal protein like 1 [Source:UniProtKB Gene Name;Acc:A0A8I3S001]	RILPL1	1.2596	3.17414	21.2889	0.000363594	0.0123733
ENSCAFG00845011807	MTSS I-BAR domain containing 1 [Source:UniProtKB Gene Name;Acc:A0A8C0SQY5]	MTSS1	1.62756	3.16164	19.2354	0.000568488	0.0154226
ENSCAFG00845029194	WD repeat domain, phosphoinositide interacting 1 [Source:UniProtKB Gene Name;Acc:A0A8P0PBB9]	WIPI1	2.02492	3.15971	29.5395	7.65e-05	0.00618718
ENSCAFG00845000449	family with sequence similarity 184 member B [Source:UniProtKB Gene Name;Acc:A0A8I3MHV5]	FAM184B	0.640797	3.15635	13.0954	0.00263682	0.0371691
ENSCAFG00845015445	cordon-bleu WH2 repeat protein like 1 [Source:UniProtKB Gene Name;Acc:A0A8I3NMQ6]	COBLL1	0.966597	3.14825	17.0417	0.000947364	0.020683
ENSCAFG00845018382	RasGEF domain family member 1B [Source:UniProtKB Gene Name;Acc:A0A8I3P665]	RASGEF1B	0.989641	3.14442	14.8939	0.00162334	0.0283287
ENSCAFG00845002030	interleukin 2 receptor subunit alpha [Source:NCBI gene (formerly Entrezgene);Acc:403870]	IL2RA	0.720283	3.13214	13.4952	0.00236031	0.03497
ENSCAFG00845025907	cystin 1 [Source:UniProtKB Gene Name;Acc:A0A8I3PYJ0]	CYS1	1.33494	3.12004	20.3031	0.000449033	0.0136931
ENSCAFG00845014492	ubiquitin specific peptidase 2 [Source:UniProtKB Gene Name;Acc:A0A8C0M0X3]	USP2	1.10195	3.11928	39.1639	1.75e-05	0.00327991
ENSCAFG00845003069	zinc finger CCCH-type containing 12C [Source:UniProtKB Gene Name;Acc:A0A8C0SAI8]	ZC3H12C	0.877245	3.10892	13.8918	0.00211825	0.0328699
ENSCAFG00845021918	death associated protein kinase 2 [Source:UniProtKB Gene Name;Acc:A0A8P0PEI9]	DAPK2	1.67577	3.09676	78.2817	3.07e-07	0.000524987
ENSCAFG00845028558	ecotropic viral integration site 5 like [Source:UniProtKB Gene Name;Acc:A0A8I3SBJ3]	EVI5L	1.33459	3.08306	27.3629	0.000111851	0.0077204
ENSCAFG00845025050	major facilitator superfamily domain containing 6 [Source:UniProtKB Gene Name;Acc:A0A8I3S539]	MFSD6	1.36111	3.07156	31.5976	5.44e-05	0.00512573
ENSCAFG00845003261	endosome-lysosome associated apoptosis and autophagy regulator 1 [Source:UniProtKB Gene Name;Acc:A0A8C0MVN8]	ELAPOR1	1.50667	3.06278	25.6727	0.00015236	0.00882596
ENSCAFG00845001557	interleukin 18 [Source:NCBI gene (formerly Entrezgene);Acc:403796]	IL18	1.77843	3.04283	30.0319	7.04e-05	0.00598421
ENSCAFG00845021892	N-acetylglucosamine kinase [Source:UniProtKB Gene Name;Acc:A0A8I3PPK1]	NAGK	0.842704	3.04017	20.0969	0.000469682	0.0139614
ENSCAFG00845010970	integrin subunit alpha D [Source:NCBI gene (formerly Entrezgene);Acc:489930]	ITGAD	2.15516	3.0392	76.4729	3.55e-07	0.00053096
ENSCAFG00845018608	myoferlin [Source:UniProtKB Gene Name;Acc:A0A8I3PC83]	MYOF	1.21528	3.02513	25.9839	0.000143786	0.00868815
ENSCAFG00845008041	interleukin 1 receptor associated kinase 2 [Source:UniProtKB Gene Name;Acc:A0A8P0TSJ6]	IRAK2	0.612478	3.01734	15.366	0.00143693	0.02653
ENSCAFG00845030176	RAB6B, member RAS onco family [Source:UniProtKB Gene Name;Acc:A0A8I3Q5R4]	RAB6B	1.03367	3.01629	18.1632	0.000726325	0.0176754
ENSCAFG00845020549	annexin A9 [Source:NCBI gene (formerly Entrezgene);Acc:475840]	ANXA9	0.661326	3.01469	12.8554	0.00282051	0.0382159
ENSCAFG00845030275	SLAM family member 7 [Source:UniProtKB Gene Name;Acc:A0A8I3Q3P6]	SLAMF7	1.60925	3.00775	47.4605	6.04e-06	0.00258121
ENSCAFG00845029071	CD101 molecule [Source:UniProtKB Gene Name;Acc:A0A8I3QRK1]	CD101	1.77307	3.00446	35.2905	3.06e-05	0.00395635
ENSCAFG00845014436	Thy-1 cell surface antigen [Source:NCBI gene (formerly Entrezgene);Acc:489365]	THY1	1.94583	2.99945	29.7419	7.4e-05	0.00610241
ENSCAFG00845018097	CD28 molecule [Source:NCBI gene (formerly Entrezgene);Acc:403646]	CD28	0.803786	2.99321	16.464	0.00109066	0.0228925
ENSCAFG00845010721	cochlin [Source:UniProtKB Gene Name;Acc:A0A8C0N2I2]	COCH	1.22951	2.97496	28.4742	9.19e-05	0.00704993
ENSCAFG00845029239	carbohydrate sulfotransferase 2 [Source:UniProtKB Gene Name;Acc:A0A8I3Q2N8]	CHST2	0.810711	2.97232	14.313	0.00189174	0.0308945
ENSCAFG00845003006	interferon induced protein 44 [Source:UniProtKB Gene Name;Acc:A0A8I3MKS2]	IFI44	1.19599	2.96621	38.2351	2e-05	0.00333249
ENSCAFG00845001861	interferon induced protein with tetratricopeptide repeats 2 [Source:UniProtKB Gene Name;Acc:A0A8I3MEV2]	IFIT2	0.706655	2.95661	11.515	0.00416085	0.0479118
ENSCAFG00845015506	FLVCR choline and putative heme transporter 2 [Source:UniProtKB Gene Name;Acc:A0A8C0NVB0]	FLVCR2	0.949764	2.95269	28.5655	9.05e-05	0.00704577
ENSCAFG00845009925	thyroid hormone receptor alpha [Source:NCBI gene (formerly Entrezgene);Acc:403601]	THRA	1.17427	2.94985	13.4534	0.00238756	0.0351783
ENSCAFG00845009606	cyclin dependent kinase inhibitor 1A [Source:UniProtKB Gene Name;Acc:A0A8I3N2Y4]	CDKN1A	1.60442	2.92795	21.359	0.000358261	0.0123733
ENSCAFG00845016200	chondroitin sulfate N-acetylgalactosaminyltransferase 1 [Source:UniProtKB Gene Name;Acc:A0A8C0STQ5]	CSGALNACT1	0.773565	2.92604	19.5066	0.000535024	0.0150613
ENSCAFG00845025311	dolichol kinase [Source:VGNC Symbol;Acc:VGNC:111473]	DOLK	-0.938025	2.92265	13.7878	0.00217884	0.0333346
ENSCAFG00845001452	adenylate cyclase 9 [Source:UniProtKB Gene Name;Acc:A0A8C0SNG5]	ADCY9	1.35477	2.91981	53.2713	3.11e-06	0.00219046
ENSCAFG00845027858	CD276 molecule [Source:UniProtKB Gene Name;Acc:A0A8I3PUN9]	CD276	1.21041	2.91433	25.0648	0.000170839	0.00933298
ENSCAFG00845025367	0	0	-0.61136	2.90616	11.4906	0.0041913	0.0480774
ENSCAFG00845018536	major histocompatibility complex, class II, DM beta [Source:NCBI gene (formerly Entrezgene);Acc:607827]	HLA-DMB	1.48803	2.89332	38.5443	1.91e-05	0.00333249
ENSCAFG00845028577	ITPRIP like 1 [Source:UniProtKB Gene Name;Acc:A0A8I3Q409]	ITPRIPL1	1.28261	2.89153	40.7279	1.42e-05	0.00314675
ENSCAFG00845006129	atos homolog B [Source:UniProtKB Gene Name;Acc:A0A8C0NJE7]	ATOSB	0.61639	2.88716	14.8492	0.00164235	0.0285592
ENSCAFG00845017636	deltex E3 ubiquitin ligase 4 [Source:UniProtKB Gene Name;Acc:A0A8C0RMS3]	DTX4	2.13195	2.88172	69.3546	6.47e-07	0.000859836
ENSCAFG00845020416	ladybird homeobox 1 [Source:UniProtKB Gene Name;Acc:A0A8C0NNU1]	LBX1	0.99066	2.87959	24.2539	0.000199607	0.00994747
ENSCAFG00845001289	interleukin 10 [Source:NCBI gene (formerly Entrezgene);Acc:403628]	IL10	0.848962	2.87851	13.4198	0.0024098	0.0353083
ENSCAFG00845019609	SEC14 like lipid binding 2 [Source:UniProtKB Gene Name;Acc:A0A8I3NZ80]	SEC14L2	1.19472	2.86554	31.6726	5.38e-05	0.00512573
ENSCAFG00845012699	transmembrane protein 216 [Source:UniProtKB Gene Name;Acc:A0A8C0PA87]	TMEM216	-0.670536	2.84402	13.8854	0.00212195	0.0328848
ENSCAFG00845006480	coronin 2A [Source:UniProtKB Gene Name;Acc:A0A8I3NEH0]	CORO2A	0.92436	2.83433	25.6605	0.000152706	0.00882596
ENSCAFG00845017293	0	0	1.69919	2.83301	33.0894	4.29e-05	0.00479709
ENSCAFG00845023497	RAS related [Source:UniProtKB Gene Name;Acc:A0A8C0SVX7]	RRAS	0.795393	2.81837	22.3178	0.000293594	0.0111865
ENSCAFG00845002054	A-kinase anchoring protein 5 [Source:UniProtKB Gene Name;Acc:A0A8C0QE01]	AKAP5	1.1024	2.81017	15.5356	0.00137605	0.0260492
ENSCAFG00845008981	tubulin tyrosine ligase like 3 [Source:UniProtKB Gene Name;Acc:A0A8I3N6I9]	TTLL3	0.849115	2.80992	15.5528	0.00137005	0.0260492
ENSCAFG00845008563	0	0	0.728174	2.80749	16.4215	0.00110215	0.0230124
ENSCAFG00845004256	solute carrier family 25 member 29 [Source:UniProtKB Gene Name;Acc:A0A8C0PT82]	SLC25A29	1.00495	2.80297	18.0356	0.000748246	0.0180523
ENSCAFG00845017757	microtubule associated monooxygenase, calponin and LIM domain containing 2 [Source:UniProtKB Gene Name;Acc:A0A8C0PV24]	MICAL2	2.66062	2.79136	31.4827	5.54e-05	0.0051813
ENSCAFG00845023432	Rho family GTPase 1 [Source:UniProtKB Gene Name;Acc:A0A8I3S746]	RND1	0.860649	2.79015	11.6471	0.0040005	0.0467402
ENSCAFG00845011821	sorting nexin 29 [Source:UniProtKB Gene Name;Acc:A0A8C0RIY6]	SNX29	0.927658	2.77816	11.3407	0.00438385	0.049063
ENSCAFG00845030770	mono-ADP ribosylhydrolase 1 [Source:UniProtKB Gene Name;Acc:A0A8I3QPT6]	MACROD1	1.4513	2.77465	19.6246	0.000521178	0.0148378
ENSCAFG00845029856	cingulin like 1 [Source:UniProtKB Gene Name;Acc:A0A8I3Q4H9]	CGNL1	2.62807	2.77449	32.1463	4.98e-05	0.00510549
ENSCAFG00845028905	sphingomyelin synthase 2 [Source:UniProtKB Gene Name;Acc:A0A8C0RT74]	SGMS2	0.960163	2.77412	22.0142	0.000312509	0.0117205
ENSCAFG00845002287	copine 7 [Source:UniProtKB Gene Name;Acc:A0A8I3MMK8]	CPNE7	-1.59771	2.75957	56.3451	2.24e-06	0.00196044
ENSCAFG00845013471	ArfGAP with dual PH domains 2 [Source:UniProtKB Gene Name;Acc:A0A8I3S047]	ADAP2	1.03069	2.75741	19.4696	0.000539461	0.0151114
ENSCAFG00845003191	peroxiredoxin like 2C [Source:UniProtKB Gene Name;Acc:A0A8I3MPE4]	PRXL2C	1.3017	2.75149	25.7564	0.000149996	0.00882596
ENSCAFG00845001913	dermatan sulfate epimerase like [Source:UniProtKB Gene Name;Acc:A0A8I3MK93]	DSEL	-0.788582	2.74607	11.8117	0.00381051	0.0453621
ENSCAFG00845019169	toll like receptor 5 [Source:NCBI gene (formerly Entrezgene);Acc:488605]	TLR5	0.850675	2.72193	16.8493	0.000992563	0.0213964
ENSCAFG00845014480	sidekick cell adhesion molecule 1 [Source:UniProtKB Gene Name;Acc:A0A8I3RYB5]	SDK1	1.4022	2.6924	31.2568	5.75e-05	0.00533375
ENSCAFG00845012685	cathepsin F [Source:UniProtKB Gene Name;Acc:A0A8P0SHD7]	CTSF	1.07111	2.6777	11.9934	0.00361259	0.0439238
ENSCAFG00845017796	guanylate binding protein family member 6 [Source:UniProtKB Gene Name;Acc:A0A8I3S2V3]	GBP6	1.89959	2.66814	82.4353	2.23e-07	0.000524987
ENSCAFG00845000999	POU class 2 homeobox 2 [Source:UniProtKB Gene Name;Acc:A0A8C0M4B7]	POU2F2	1.09925	2.65426	31.1558	5.85e-05	0.00538075
ENSCAFG00845011337	vav guanine nucleotide exchange factor 2 [Source:UniProtKB Gene Name;Acc:A0A8C0PQL6]	VAV2	1.74981	2.65394	46.615	6.69e-06	0.00262642
ENSCAFG00845002103	PDZ domain containing 2 [Source:VGNC Symbol;Acc:VGNC:111629]	PDZD2	-0.707797	2.64282	15.4145	0.00141921	0.02653
ENSCAFG00845020585	transmembrane protein 273 [Source:UniProtKB Gene Name;Acc:A0A8I3S4H4]	VSTM4	0.954639	2.63896	12.9833	0.00272087	0.0376492
ENSCAFG00845014295	SRC kinase signaling inhibitor 1 [Source:UniProtKB Gene Name;Acc:A0A8I3NNT2]	SRCIN1	1.4403	2.63807	19.4602	0.000540597	0.0151114
ENSCAFG00845029743	ADP-ribosyltransferase 3 (inactive) [Source:UniProtKB Gene Name;Acc:A0A8C0TK04]	ART3	-0.986644	2.63157	17.2307	0.000905261	0.0202062
ENSCAFG00845007949	dynein axonemal assembly factor 11 [Source:UniProtKB Gene Name;Acc:A0A8C0QB08]	DNAAF11	0.790062	2.58453	12.6434	0.00299516	0.0396002
ENSCAFG00845009583	thyroid hormone receptor interactor 10 [Source:UniProtKB Gene Name;Acc:A0A8P0NX56]	TRIP10	1.53976	2.57698	35.2638	3.08e-05	0.00395635
ENSCAFG00845015997	EBF family member 4 [Source:UniProtKB Gene Name;Acc:A0A8C0RCM1]	EBF4	1.63005	2.55263	13.8026	0.00217011	0.0332435
ENSCAFG00845030016	xylulokinase [Source:UniProtKB Gene Name;Acc:A0A8I3Q4W2]	XYLB	0.688825	2.54424	12.7819	0.0028797	0.0388418
ENSCAFG00845001906	interferon induced protein with tetratricopeptide repeats 3 [Source:UniProtKB Gene Name;Acc:A0A8I3MJ45]	IFIT3	1.13692	2.54195	40.0221	1.56e-05	0.00316228
ENSCAFG00845025793	leucine rich repeat LGI family member 3 [Source:UniProtKB Gene Name;Acc:A0A8I3S5L9]	LGI3	2.35394	2.53258	24.0481	0.000207761	0.00994747
ENSCAFG00845014461	dual specificity phosphatase 26 [Source:UniProtKB Gene Name;Acc:A0A8I3NTS4]	DUSP26	1.10553	2.52749	17.5623	0.000836421	0.0192072
ENSCAFG00845011816	diacylglycerol lipase alpha [Source:UniProtKB Gene Name;Acc:A0A8C0RYM9]	DAGLA	0.8208	2.52631	12.7181	0.00293221	0.0391966
ENSCAFG00845009989	MAGUK p55 scaffold protein 2 [Source:UniProtKB Gene Name;Acc:A0A8I3NEN9]	MPP2	1.29728	2.50588	15.5711	0.00136368	0.0260492
ENSCAFG00845030259	dual specificity phosphatase 10 [Source:UniProtKB Gene Name;Acc:A0A8I3Q914]	DUSP10	1.1261	2.5005	19.8793	0.000492652	0.014306
ENSCAFG00845004840	chromosome 1 open reading frame 21 [Source:HGNC Symbol;Acc:HGNC:15494]	C1orf21	0.972719	2.492	18.4246	0.00068368	0.0171839
ENSCAFG00845003953	NKD inhibitor of WNT signaling pathway 1 [Source:UniProtKB Gene Name;Acc:A0A8C0SHQ4]	NKD1	0.915067	2.48526	14.5921	0.0017569	0.0295219
ENSCAFG00845020805	tetraspanin 33 [Source:UniProtKB Gene Name;Acc:A0A8I3PDH6]	TSPAN33	1.05792	2.48108	18.16	0.000726874	0.0176754
ENSCAFG00845018064	0	0	0.765504	2.45127	13.8224	0.00215846	0.0331731
ENSCAFG00845017287	serpin family B member 6 [Source:UniProtKB Gene Name;Acc:A0A8C0T4H2]	SERPINB6	1.63027	2.44435	79.1568	2.87e-07	0.000524987
ENSCAFG00845020316	ISG15 ubiquitin like modifier [Source:UniProtKB Gene Name;Acc:A0A8I3P342]	ISG15	1.27847	2.44253	23.3017	0.000240694	0.0102845
ENSCAFG00845009643	transmembrane protein 176B [Source:UniProtKB Gene Name;Acc:A0A8I3N7S0]	TMEM176B	1.07219	2.43486	20.6546	0.000416184	0.0133558
ENSCAFG00845022238	phospholipase D family member 4 [Source:UniProtKB Gene Name;Acc:A0A8I3PAT0]	PLD4	1.19352	2.43107	42.4556	1.13e-05	0.00287072
ENSCAFG00845027514	BCAS3 microtubule associated cell migration factor [Source:UniProtKB Gene Name;Acc:A0A8C0PZD3]	BCAS3	0.782691	2.42297	14.9	0.00162076	0.0283287
ENSCAFG00845026328	0	0	0.894573	2.41697	19.917	0.000488578	0.0142691
ENSCAFG00845000111	TEA domain transcription factor 2 [Source:UniProtKB Gene Name;Acc:A0A8I3MA00]	TEAD2	1.02818	2.40359	16.2506	0.00114974	0.0236349
ENSCAFG00845018786	GRB2 associated binding protein 1 [Source:UniProtKB Gene Name;Acc:A0A8P0TJH1]	GAB1	0.89171	2.40331	11.5403	0.00412952	0.0476428
ENSCAFG00845002265	ATPase H+/K+ transporting subunit alpha [Source:NCBI gene (formerly Entrezgene);Acc:431686]	ATP4A	0.760557	2.40254	15.6315	0.00134293	0.025998
ENSCAFG00845023134	0	0	1.76486	2.39415	33.1447	4.25e-05	0.00479709
ENSCAFG00845010323	gasdermin E [Source:UniProtKB Gene Name;Acc:A0A8I3RXU0]	GSDME	1.8607	2.39283	22.4138	0.000287887	0.0110394
ENSCAFG00845022633	semaphorin 4C [Source:UniProtKB Gene Name;Acc:A0A8C0T0R4]	SEMA4C	1.29557	2.38009	11.738	0.00389423	0.0459265
ENSCAFG00845017043	mesoderm specific transcript [Source:UniProtKB Gene Name;Acc:A0A8I3RZM7]	MEST	0.865822	2.37188	14.4937	0.00180318	0.0298799
ENSCAFG00845012076	cyclin dependent kinase 5 regulatory subunit 1 [Source:UniProtKB Gene Name;Acc:A0A8C0NJQ9]	CDK5R1	-0.783636	2.36974	18.5779	0.000660003	0.0168724
ENSCAFG00845018751	calcium voltage-gated channel subunit alpha1 B [Source:UniProtKB Gene Name;Acc:A0A8I3PGQ7]	CACNA1B	0.944063	2.36043	15.4858	0.00139362	0.0262571
ENSCAFG00845006688	TBC1 domain family member 2 [Source:UniProtKB Gene Name;Acc:A0A8I3N236]	TBC1D2	1.17592	2.35883	31.9368	5.15e-05	0.00510549
ENSCAFG00845006258	three prime repair exonuclease 1 [Source:UniProtKB Gene Name;Acc:A0A8C0PDL7]	TREX1	0.710432	2.3534	13.312	0.00248264	0.0359618
ENSCAFG00845011562	glycerophosphodiester phosphodiesterase domain containing 5 [Source:UniProtKB Gene Name;Acc:A0A8C0NV78]	GDPD5	2.20664	2.34444	37.8253	2.12e-05	0.00333249
ENSCAFG00845011550	integrin subunit alpha M [Source:UniProtKB Gene Name;Acc:A0A8I3N8Q6]	ITGAM	1.55634	2.32269	19.6934	0.000513288	0.014762
ENSCAFG00845023422	myosis regulating glycosidase [Source:UniProtKB Gene Name;Acc:A0A8I3PN77]	MYORG	1.26794	2.32183	18.3676	0.000692733	0.0172664
ENSCAFG00845022080	0	0	1.29361	2.31759	17.6513	0.000818966	0.018994
ENSCAFG00845008076	0	C18H11orf24	1.774	2.31571	50.3434	4.31e-06	0.0024427
ENSCAFG00845020340	0	AKAP17B	1.2784	2.3142	13.1072	0.00262813	0.0371227
ENSCAFG00845020006	ATP binding cassette subfamily B member 9 [Source:UniProtKB Gene Name;Acc:A0A8P0NA14]	ABCB9	1.63522	2.29326	32.9203	4.41e-05	0.0048357
ENSCAFG00845004980	KLF transcription factor 3 [Source:UniProtKB Gene Name;Acc:A0A8C0RUJ5]	KLF3	1.43296	2.2584	11.6129	0.00404125	0.0469869
ENSCAFG00845008809	kelch like family member 32 [Source:UniProtKB Gene Name;Acc:A0A8I3N534]	KLHL32	-0.712039	2.25224	12.5593	0.00306776	0.0402884
ENSCAFG00845019230	hydroxypyruvate isomerase (putative) [Source:UniProtKB Gene Name;Acc:A0A8I3P5Z9]	HYI	0.73041	2.24749	13.1679	0.00258405	0.0368043
ENSCAFG00845022708	tensin 2 [Source:UniProtKB Gene Name;Acc:A0A8I3PL66]	TNS2	1.93731	2.24646	18.7933	0.000628285	0.0163054
ENSCAFG00845015258	leucine zipper tumor suppressor family member 3 [Source:UniProtKB Gene Name;Acc:A0A8C0PF72]	LZTS3	1.61493	2.22788	28.3658	9.37e-05	0.00709357
ENSCAFG00845023267	ribonuclease, RNase A family, 4 [Source:NCBI gene (formerly Entrezgene);Acc:611048]	RNASE4	1.29086	2.22695	19.0228	0.000596389	0.015788
ENSCAFG00845025076	0	0	0.895304	2.22055	15.1942	0.00150176	0.0270182
ENSCAFG00845009957	SH3 domain and tetratricopeptide repeats 1 [Source:UniProtKB Gene Name;Acc:A0A8I3NFP4]	SH3TC1	2.04563	2.21788	118.408	2.19e-08	0.000262506
ENSCAFG00845018325	transmembrane protein 86A [Source:UniProtKB Gene Name;Acc:A0A8I3P5S2]	TMEM86A	1.30517	2.20704	26.2813	0.000136103	0.00850496
ENSCAFG00845021928	testis expressed 14, intercellular bridge forming factor [Source:UniProtKB Gene Name;Acc:A0A8I3PBP3]	TEX14	1.25842	2.19277	20.7113	0.000411146	0.0133558
ENSCAFG00845011823	integrin subunit alpha 3 [Source:UniProtKB Gene Name;Acc:A0A8I3NFG9]	ITGA3	1.18592	2.18956	15.7712	0.00129627	0.0253823
ENSCAFG00845005921	adaptor protein, phosphotyrosine interacting with PH domain and leucine zipper 2 [Source:UniProtKB Gene Name;Acc:A0A8I3MVN3]	APPL2	1.15757	2.18196	16.3431	0.0011237	0.0233402
ENSCAFG00845002028	solute carrier family 7 member 7 [Source:UniProtKB Gene Name;Acc:A0A8I3RRW9]	SLC7A7	0.665024	2.17204	12.9932	0.00271332	0.0376492
ENSCAFG00845015850	intraflagellar transport 43 [Source:UniProtKB Gene Name;Acc:A0A8C0RKA6]	IFT43	1.18731	2.17041	20.2953	0.000449799	0.0136931
ENSCAFG00845026055	elongation factor for RNA polymerase II 3 [Source:UniProtKB Gene Name;Acc:A0A8I3PNA5]	ELL3	-1.44995	2.16452	61.0756	1.39e-06	0.00166514
ENSCAFG00845008349	CD72 molecule [Source:UniProtKB Gene Name;Acc:A0A8I3N8M4]	CD72	1.47353	2.15824	56.0893	2.3e-06	0.00196044
ENSCAFG00845018056	0	0	0.830217	2.15662	16.0628	0.00120478	0.0241846
ENSCAFG00845012424	xanthine dehydrogenase [Source:UniProtKB Gene Name;Acc:A0A8I3NBF8]	XDH	2.21358	2.14584	19.7324	0.000508881	0.0146749
ENSCAFG00845008241	platelet derived growth factor receptor beta [Source:VGNC Symbol;Acc:VGNC:44373]	PDGFRB	1.37492	2.13981	13.0687	0.00265654	0.0372601
ENSCAFG00845026443	C-X-C motif chemokine receptor 2 [Source:NCBI gene (formerly Entrezgene);Acc:478905]	CXCR2	1.27262	2.1298	16.8674	0.000988222	0.0213964
ENSCAFG00845002551	KIAA1614 [Source:UniProtKB Gene Name;Acc:A0A8P0NEN4]	KIAA1614	1.17434	2.10197	21.6841	0.000334667	0.0122516
ENSCAFG00845024370	0	0	1.12358	2.10076	15.5393	0.00137475	0.0260492
ENSCAFG00845030003	clathrin heavy chain like 1 [Source:UniProtKB Gene Name;Acc:A0A8I3Q303]	CLTCL1	1.06056	2.10033	12.1336	0.00346797	0.0430826
ENSCAFG00845006723	TNF alpha induced protein 3 [Source:UniProtKB Gene Name;Acc:A0A8C0PVN6]	TNFAIP3	0.960019	2.09487	12.0892	0.00351303	0.0432577
ENSCAFG00845009151	calcium/calmodulin dependent protein kinase I [Source:UniProtKB Gene Name;Acc:A0A8C0REX1]	CAMK1	1.30925	2.0933	31.9221	5.16e-05	0.00510549
ENSCAFG00845009739	transmembrane protein 176A [Source:UniProtKB Gene Name;Acc:A0A8I3N3C7]	TMEM176A	1.32361	2.09019	23.0447	0.000253377	0.0104893
ENSCAFG00845006886	par-6 family cell polarity regulator alpha [Source:UniProtKB Gene Name;Acc:A0A8P0SU80]	PARD6A	0.91416	2.07544	19.0222	0.00059647	0.015788
ENSCAFG00845011234	golgi associated kinase 1B [Source:UniProtKB Gene Name;Acc:A0A8C0MDK9]	GASK1B	1.27006	2.07423	12.8861	0.00279621	0.0380682
ENSCAFG00845008892	DNA damage regulated autophagy modulator 1 [Source:UniProtKB Gene Name;Acc:A0A8C0RGP6]	DRAM1	1.29501	2.05558	17.0914	0.000936078	0.0205491
ENSCAFG00845015859	myosin VB [Source:UniProtKB Gene Name;Acc:A0A8I3NVA6]	MYO5B	2.91279	2.05366	30.0061	7.07e-05	0.00598421
ENSCAFG00845005244	death domain containing 1 [Source:UniProtKB Gene Name;Acc:A0A8I3MVB9]	DTHD1	0.981585	2.04194	17.8042	0.000789949	0.0186778
ENSCAFG00845000803	izumo sperm-oocyte fusion 1 [Source:UniProtKB Gene Name;Acc:A0A8I3MBM0]	IZUMO1	0.863364	2.03031	13.8113	0.00216498	0.0332075
ENSCAFG00845011375	C-C motif chemokine ligand 7 [Source:NCBI gene (formerly Entrezgene);Acc:491148]	CCL2	2.4992	2.02564	16.0132	0.00121981	0.0243637
ENSCAFG00845022554	filamin C [Source:UniProtKB Gene Name;Acc:A0A8C0PX66]	FLNC	1.11817	2.00884	15.5078	0.00138581	0.0261924
ENSCAFG00845029841	G protein-coupled receptor 141 [Source:UniProtKB Gene Name;Acc:A0A8C0SLS0]	GPR141	-0.988716	1.98395	18.3083	0.000702288	0.0173458
ENSCAFG00845022668	jagged canonical Notch ligand 2 [Source:UniProtKB Gene Name;Acc:A0A8I3PPX5]	JAG2	1.5388	1.98224	21.521	0.000346276	0.0122595
ENSCAFG00845030423	GRAM domain containing 1C [Source:UniProtKB Gene Name;Acc:A0A8C0PMP9]	GRAMD1C	1.3759	1.97528	24.6115	0.00018629	0.00976812
ENSCAFG00845013082	phospholipase A2 group VII [Source:NCBI gene (formerly Entrezgene);Acc:403848]	PLA2G7	2.24893	1.9637	14.1521	0.00197484	0.0316041
ENSCAFG00845001788	sterile alpha motif domain containing 13 [Source:UniProtKB Gene Name;Acc:A0A8C0YWT3]	SAMD13	-1.03314	1.94884	17.0598	0.000943239	0.0206306
ENSCAFG00845010523	carboxylesterase 2 [Source:UniProtKB Gene Name;Acc:A0A8I3RXZ4]	CES2	1.29229	1.94222	19.0725	0.000589738	0.0157492
ENSCAFG00845029238	3'-phosphoadenosine 5'-phosphosulfate synthase 2 [Source:UniProtKB Gene Name;Acc:A0A8I3Q7N2]	PAPSS2	1.73909	1.93604	11.3516	0.0043695	0.0490088
ENSCAFG00845003449	dishevelled binding antagonist of beta catenin 3 [Source:UniProtKB Gene Name;Acc:A0A8P0PQB7]	DACT3	1.41654	1.9123	11.9283	0.00368206	0.0443628
ENSCAFG00845023709	immediate early response 5 like [Source:UniProtKB Gene Name;Acc:A0A8I3PXG3]	IER5L	1.21808	1.91092	24.1652	0.000203077	0.00994747
ENSCAFG00845016971	ST6 N-acetylgalactosaminide alpha-2,6-sialyltransferase 2 [Source:NCBI gene (formerly Entrezgene);Acc:100049005]	ST6GALNAC2	1.11028	1.90198	12.1648	0.00343667	0.042919
ENSCAFG00845014303	V-set and immunoglobulin domain containing 10 like [Source:UniProtKB Gene Name;Acc:A0A8I3NVM3]	VSIG10L	1.35705	1.89737	17.8136	0.00078821	0.0186735
ENSCAFG00845014130	solute carrier family 25 member 48 [Source:UniProtKB Gene Name;Acc:A0A8I3NMQ3]	SLC25A48	1.23701	1.87649	13.6227	0.00227919	0.034355
ENSCAFG00845012986	Z-DNA binding protein 1 [Source:UniProtKB Gene Name;Acc:A0A8P0PRG7]	ZBP1	1.26147	1.87384	15.5519	0.00137035	0.0260492
ENSCAFG00845020693	innate immunity activator [Source:VGNC Symbol;Acc:VGNC:111533]	INAVA	1.48161	1.86725	27.621	0.000106819	0.00743013
ENSCAFG00845014533	transient receptor potential cation channel subfamily C member 7 [Source:UniProtKB Gene Name;Acc:A0A8I3S0Y5]	TRPC7	1.03845	1.85817	26.5641	0.00012923	0.00842595
ENSCAFG00845018509	protein tyrosine phosphatase receptor type J [Source:UniProtKB Gene Name;Acc:A0A8I3S3R1]	PTPRJ	2.18952	1.85044	39.6259	1.65e-05	0.00322412
ENSCAFG00845004330	microtubule crosslinking factor 1 [Source:UniProtKB Gene Name;Acc:A0A8P0SRU4]	MTCL1	1.11888	1.8428	11.6035	0.00405262	0.0470734
ENSCAFG00845008825	interleukin 6 [Source:NCBI gene (formerly Entrezgene);Acc:403985]	IL6	1.33191	1.84232	23.9973	0.000209832	0.00994747
ENSCAFG00845017089	N-acylsphingosine amidohydrolase 1 [Source:UniProtKB Gene Name;Acc:A0A8I3PAM4]	ASAH1	0.71726	1.84129	11.6159	0.00403766	0.0469869
ENSCAFG00845024327	ATP binding cassette subfamily D member 1 [Source:UniProtKB Gene Name;Acc:A0A8C0T0X2]	ABCD1	0.975793	1.83694	12.1585	0.003443	0.0429532
ENSCAFG00845006935	ADAM metallopeptidase with thrombospondin type 1 motif 10 [Source:NCBI gene (formerly Entrezgene);Acc:611267]	ADAMTS10	1.14216	1.83357	23.5807	0.000227732	0.0100911
ENSCAFG00845004288	N-acetylneuraminate pyruvate lyase [Source:UniProtKB Gene Name;Acc:A0A8C0MC35]	NPL	2.03854	1.8324	24.4082	0.000193734	0.00994747
ENSCAFG00845015005	neurotrophic receptor tyrosine kinase 1 [Source:UniProtKB Gene Name;Acc:A0A8I3NQY5]	NTRK1	1.63122	1.82164	12.9803	0.00272316	0.0376492
ENSCAFG00845001643	neuronal tyrosine phosphorylated phosphoinositide-3-kinase adaptor 1 [Source:UniProtKB Gene Name;Acc:A0A8I3MQ73]	NYAP1	1.59054	1.81614	14.2482	0.00192475	0.0312452
ENSCAFG00845027985	SH3 and PX domains 2A [Source:UniProtKB Gene Name;Acc:A0A8C0PAH6]	SH3PXD2A	2.70751	1.7979	23.6834	0.000223162	0.0100911
ENSCAFG00845010223	NEDD4 binding protein 3 [Source:UniProtKB Gene Name;Acc:A0A8C0S900]	N4BP3	1.231	1.79528	19.1442	0.000580267	0.0155718
ENSCAFG00845019306	zinc finger CCHC-type containing 12 [Source:UniProtKB Gene Name;Acc:A0A8C0SL48]	ZCCHC12	1.21847	1.79235	11.6734	0.0039694	0.0464676
ENSCAFG00845019541	inducible T cell costimulator ligand [Source:UniProtKB Gene Name;Acc:A0A8C0PFV2]	ICOSLG	1.16754	1.79012	15.8404	0.00127386	0.0251693
ENSCAFG00845023173	epithelial membrane protein 1 [Source:UniProtKB Gene Name;Acc:A0A8I3PMC5]	EMP1	1.87377	1.78742	35.6476	2.9e-05	0.00390431
ENSCAFG00845012386	sarcoglycan alpha [Source:UniProtKB Gene Name;Acc:A0A8I3NGK6]	SGCA	2.51883	1.78415	36.629	2.51e-05	0.00373296
ENSCAFG00845023957	solute carrier family 6 member 8 [Source:UniProtKB Gene Name;Acc:A0A8P0SND2]	SLC6A8	2.0824	1.78227	23.7224	0.000221456	0.0100742
ENSCAFG00845012179	sterile alpha motif domain containing 14 [Source:UniProtKB Gene Name;Acc:A0A8C0LWF1]	SAMD14	1.1322	1.77587	13.6751	0.0022468	0.0339831
ENSCAFG00845002267	pleckstrin homology and RhoGEF domain containing G3 [Source:UniProtKB Gene Name;Acc:A0A8I3MPB7]	PLEKHG3	2.09618	1.76476	44.9678	8.19e-06	0.00262642
ENSCAFG00845014732	melanoma cell adhesion molecule [Source:VGNC Symbol;Acc:VGNC:111564]	MCAM	0.821413	1.75799	13.0817	0.00264694	0.0371691
ENSCAFG00845008579	sorting nexin 24 [Source:UniProtKB Gene Name;Acc:A0A8I3N444]	SNX24	0.814871	1.73316	13.2877	0.00249944	0.0360715
ENSCAFG00845024568	regulatory subunit of type II PKA R-subunit domain containing 1 [Source:NCBI gene (formerly Entrezgene);Acc:100294631]	RIIAD1	1.0994	1.72588	18.1798	0.000723534	0.0176754
ENSCAFG00845021300	large tumor suppressor kinase 2 [Source:UniProtKB Gene Name;Acc:A0A8C0P9P9]	LATS2	1.38805	1.72391	18.8614	0.00061862	0.0161245
ENSCAFG00845004274	interleukin 21 receptor [Source:UniProtKB Gene Name;Acc:A0A8C0PAJ2]	IL21R	1.72074	1.71578	14.5606	0.00177155	0.0296432
ENSCAFG00845010071	FAM20C golgi associated secretory pathway kinase [Source:UniProtKB Gene Name;Acc:A0A8C0YRT6]	FAM20C	1.14782	1.70985	11.685	0.0039558	0.0463803
ENSCAFG00845024583	muscle RAS onco homolog [Source:UniProtKB Gene Name;Acc:A0A8I3PMY6]	MRAS	1.78107	1.70947	28.9842	8.42e-05	0.00670089
ENSCAFG00845014290	PTPRF interacting protein alpha 4 [Source:UniProtKB Gene Name;Acc:A0A8C0PTS3]	PPFIA4	1.2382	1.70573	22.9702	0.000257196	0.0105261
ENSCAFG00845014506	interferon lambda receptor 1 [Source:UniProtKB Gene Name;Acc:A0A8I3S0X5]	IFNLR1	1.68127	1.6845	15.0279	0.00156775	0.0278032
ENSCAFG00845017603	0	0	1.29277	1.6792	12.9828	0.00272124	0.0376492
ENSCAFG00845019042	sprouty RTK signaling antagonist 1 [Source:UniProtKB Gene Name;Acc:A0A8C0SDE6]	SPRY1	0.870038	1.6682	12.1227	0.003479	0.0430878
ENSCAFG00845001348	synaptotagmin like 3 [Source:UniProtKB Gene Name;Acc:A0A8I3MK96]	SYTL3	1.19557	1.64827	13.297	0.00249301	0.0360223
ENSCAFG00845012550	CD52 molecule [Source:NCBI gene (formerly Entrezgene);Acc:403918]	CD52	2.25748	1.63094	19.2474	0.000566962	0.0154162
ENSCAFG00845015178	ArfGAP with SH3 domain, ankyrin repeat and PH domain 3 [Source:UniProtKB Gene Name;Acc:A0A8I3S1C3]	ASAP3	1.59883	1.62914	18.7577	0.000633402	0.0164026
ENSCAFG00845020839	EF-hand and coiled-coil domain containing 1 [Source:UniProtKB Gene Name;Acc:A0A8C0Z7E1]	EFCC1	1.34403	1.6212	20.1917	0.000460051	0.0138134
ENSCAFG00845006114	MyoD family inhibitor domain containing [Source:UniProtKB Gene Name;Acc:A0A8I3MYV7]	MDFIC	1.10995	1.61079	14.532	0.00178501	0.0297765
ENSCAFG00845027390	retinol binding protein 1 [Source:UniProtKB Gene Name;Acc:A0A8I3Q0S8]	RBP1	1.72238	1.6076	12.6791	0.00296489	0.0395451
ENSCAFG00845012429	crystallin beta-gamma domain containing 2 [Source:UniProtKB Gene Name;Acc:A0A8I3NLH8]	CRYBG2	1.49682	1.58972	21.3687	0.00035753	0.0123733
ENSCAFG00845004152	peripheral myelin protein 22 [Source:UniProtKB Gene Name;Acc:A0A8I3MK63]	PMP22	1.94356	1.58843	13.6126	0.00228547	0.0343941
ENSCAFG00845029334	dynamin 1 [Source:NCBI gene (formerly Entrezgene);Acc:491319]	DNM1	2.22736	1.57181	16.2137	0.00116034	0.0237304
ENSCAFG00845029500	mucin 4, cell surface associated [Source:UniProtKB Gene Name;Acc:A0A8I3Q0F8]	MUC4	1.79127	1.56904	39.1657	1.75e-05	0.00327991
ENSCAFG00845016366	synaptotagmin 3 [Source:UniProtKB Gene Name;Acc:A0A8C0SAX5]	SYT3	1.62826	1.55423	13.5067	0.00235283	0.03497
ENSCAFG00845030147	starch binding domain 1 [Source:UniProtKB Gene Name;Acc:A0A8I3QAL4]	STBD1	1.32543	1.52597	31.6597	5.39e-05	0.00512573
ENSCAFG00845008749	ETS proto-onco 1, transcription factor [Source:UniProtKB Gene Name;Acc:A0A8C0SPA8]	ETS1	1.5983	1.51866	23.4003	0.000236018	0.0102647
ENSCAFG00845030753	actin binding LIM protein 1 [Source:UniProtKB Gene Name;Acc:A0A8I3Q5B2]	ABLIM1	1.14059	1.50985	11.3506	0.00437081	0.0490088
ENSCAFG00845009638	0	0	1.65786	1.49948	15.2168	0.00149307	0.0269835
ENSCAFG00845000370	early growth response 2 [Source:UniProtKB Gene Name;Acc:A0A8C0MVC3]	EGR2	1.09552	1.49185	14.6255	0.00174155	0.029407
ENSCAFG00845005330	fibronectin type III domain containing 5 [Source:UniProtKB Gene Name;Acc:A0A8P0SFA3]	FNDC5	1.91546	1.49177	23.1884	0.000246195	0.010335
ENSCAFG00845006578	peptidase M20 domain containing 2 [Source:UniProtKB Gene Name;Acc:A0A8C0S876]	PM20D2	1.43688	1.47518	16.1891	0.00116744	0.0237942
ENSCAFG00845022277	cytidine/uridine monophosphate kinase 2 [Source:UniProtKB Gene Name;Acc:A0A8I3PJD1]	CMPK2	1.24899	1.47064	11.4114	0.00429174	0.0485798
ENSCAFG00845001506	phosphoglucomutase 5 [Source:UniProtKB Gene Name;Acc:A0A8I3MPS0]	PGM5	1.61814	1.44267	15.4241	0.00141574	0.02653
ENSCAFG00845030285	stabilin 1 [Source:UniProtKB Gene Name;Acc:A0A8I3Q3R5]	STAB1	1.65741	1.44183	23.6375	0.000225194	0.0100911
ENSCAFG00845026382	serine incorporator 4 [Source:UniProtKB Gene Name;Acc:A0A8I3PSX4]	SERINC4	-1.29969	1.43809	21.0245	0.000384534	0.0127087
ENSCAFG00845030437	0	0	-1.06951	1.43494	22.9394	0.000258795	0.0105261
ENSCAFG00845020489	membrane spanning 4-domains A7 [Source:UniProtKB Gene Name;Acc:A0A8I3P4D5]	MS4A7	1.71754	1.43415	26.5921	0.000128571	0.00842595
ENSCAFG00845026982	nuclear receptor subfamily 4 group A member 1 [Source:NCBI gene (formerly Entrezgene);Acc:403897]	NR4A1	2.00012	1.42855	42.712	1.09e-05	0.00287072
ENSCAFG00845005954	niban apoptosis regulator 2 [Source:UniProtKB Gene Name;Acc:A0A8I3NCX0]	NIBAN2	1.52982	1.4122	23.5976	0.000226975	0.0100911
ENSCAFG00845017951	CD300e molecule [Source:UniProtKB Gene Name;Acc:A0A8I3S2Y6]	CD300E	1.95688	1.40596	54.8631	2.62e-06	0.00196044
ENSCAFG00845027299	DOP1 leucine zipper like protein B [Source:UniProtKB Gene Name;Acc:A0A8C0PLR2]	DOP1B	1.4388	1.39979	21.5671	0.000342944	0.0122595
ENSCAFG00845027187	Bcl2 modifying factor [Source:UniProtKB Gene Name;Acc:A0A8C0RSS3]	BMF	2.35173	1.39645	18.3476	0.000695931	0.01731
ENSCAFG00845005190	phosphatidylinositol-4-phosphate 5-kinase like 1 [Source:UniProtKB Gene Name;Acc:A0A8C0ST80]	PIP5KL1	1.29448	1.37901	23.2498	0.000243196	0.0103088
ENSCAFG00845009977	whirlin [Source:UniProtKB Gene Name;Acc:A0A8I3N9H2]	WHRN	1.886	1.28362	20.4153	0.000438238	0.0134783
ENSCAFG00845026257	glutamate metabotropic receptor 4 [Source:UniProtKB Gene Name;Acc:A0A8C0S8Y0]	GRM4	2.25446	1.27497	26.5089	0.000130539	0.00842595
ENSCAFG00845029070	Purkinje cell protein 4 like 1 [Source:UniProtKB Gene Name;Acc:A0A8I3SC12]	PCP4L1	1.07548	1.26524	17.5846	0.000832001	0.0191424
ENSCAFG00845022372	deltex E3 ubiquitin ligase 1 [Source:UniProtKB Gene Name;Acc:A0A8I3PB16]	DTX1	1.34969	1.26293	12.9938	0.00271283	0.0376492
ENSCAFG00845006909	ankyrin repeat domain 6 [Source:UniProtKB Gene Name;Acc:A0A8I3NFU8]	ANKRD6	2.29883	1.2621	27.7424	0.000104541	0.00739478
ENSCAFG00845007919	B-box and SPRY domain containing [Source:UniProtKB Gene Name;Acc:A0A8C0Q8X8]	BSPRY	1.47694	1.21898	12.112	0.00348976	0.0431176
ENSCAFG00845007245	ankyrin repeat and sterile alpha motif domain containing 6 [Source:UniProtKB Gene Name;Acc:A0A8C0T3D4]	ANKS6	1.81486	1.18988	24.078	0.000206554	0.00994747
ENSCAFG00845029426	mitogen-activated protein kinase 8 interacting protein 1 [Source:UniProtKB Gene Name;Acc:A0A8I3QJN1]	MAPK8IP1	1.67519	1.17547	28.2327	9.59e-05	0.00716388
ENSCAFG00845025916	snail family transcriptional repressor 1 [Source:UniProtKB Gene Name;Acc:A0A8C0PE49]	SNAI1	1.57156	1.17519	24.2111	0.000201274	0.00994747
ENSCAFG00845001278	arylacetamide deacetylase like 3 [Source:UniProtKB Gene Name;Acc:A0A8I3ME09]	AADACL3	-1.76566	1.16932	19.1091	0.000584883	0.0156545
ENSCAFG00845010062	EMAP like 6 [Source:UniProtKB Gene Name;Acc:A0A8I3N4D3]	EML6	1.51092	1.16623	12.4497	0.00316552	0.0410883
ENSCAFG00845010384	0	0	-0.940177	1.16341	13.0399	0.00267805	0.0374302
ENSCAFG00845008857	chemokine (C-C motif) ligand 4 [Source:NCBI gene (formerly Entrezgene);Acc:448786]	CCL4	3.28946	1.16114	23.9835	0.0002104	0.00994747
ENSCAFG00845014690	prospero homeobox 2 [Source:UniProtKB Gene Name;Acc:A0A8C0SH76]	PROX2	1.42027	1.15878	16.5014	0.00108066	0.0227624
ENSCAFG00845000607	serpin family E member 1 [Source:NCBI gene (formerly Entrezgene);Acc:403476]	SERPINE1	2.39774	1.1574	45.4717	7.69e-06	0.00262642
ENSCAFG00845000310	histamine receptor H2 [Source:NCBI gene (formerly Entrezgene);Acc:403812]	HRH2	1.25726	1.11934	13.4445	0.00239341	0.0352009
ENSCAFG00845013938	TIFA inhibitor [Source:UniProtKB Gene Name;Acc:A0A8C0MH48]	TIFAB	1.56822	1.11824	12.8462	0.00282786	0.0382289
ENSCAFG00845023731	netrin 4 [Source:UniProtKB Gene Name;Acc:A0A8C0NCY2]	NTN4	1.22286	1.11272	13.984	0.00206611	0.0323971
ENSCAFG00845014763	serine hydrolase like 2 [Source:UniProtKB Gene Name;Acc:A0A8I3NRU4]	SERHL2	1.12304	1.09716	13.0827	0.00264616	0.0371691
ENSCAFG00845002250	STAG3 cohesin complex component [Source:UniProtKB Gene Name;Acc:A0A8I3MFM2]	STAG3	1.65343	1.09358	19.0054	0.000598744	0.015793
ENSCAFG00845023095	semaphorin 3F [Source:UniProtKB Gene Name;Acc:A0A8C0N197]	SEMA3F	1.85359	1.08336	22.4745	0.000284343	0.0110087
ENSCAFG00845002136	epididymal sperm binding protein 1 [Source:NCBI gene (formerly Entrezgene);Acc:399530]	ELSPBP1	1.60265	1.04999	24.0072	0.000209429	0.00994747
ENSCAFG00845000788	fibroblast growth factor 21 [Source:UniProtKB Gene Name;Acc:A0A8C0N592]	FGF21	2.59698	1.0416	20.4173	0.00043805	0.0134783
ENSCAFG00845007464	collagen type XV alpha 1 chain [Source:UniProtKB Gene Name;Acc:A0A8I3N1V6]	COL15A1	2.18014	1.03917	32.0452	5.06e-05	0.00510549
ENSCAFG00845023469	FKBP prolyl isomerase 9 [Source:UniProtKB Gene Name;Acc:A0A8I3PSP2]	FKBP9	1.19004	1.03352	18.5249	0.00066807	0.0169698
ENSCAFG00845019066	syndecan binding protein 2 [Source:UniProtKB Gene Name;Acc:A0A8C0MG15]	SDCBP2	-1.24027	1.01743	13.1865	0.0025707	0.036738
ENSCAFG00845021323	SHC adaptor protein 4 [Source:UniProtKB Gene Name;Acc:A0A8I3PMS9]	SHC4	1.13249	1.01196	13.4086	0.00241727	0.0353277
ENSCAFG00845024543	dishevelled segment polarity protein 1 [Source:UniProtKB Gene Name;Acc:A0A8I3PQU2]	DVL1	1.25951	1.00625	20.4173	0.000438044	0.0134783
ENSCAFG00845011006	ARF like GTPase 4D [Source:UniProtKB Gene Name;Acc:A0A8I3NH73]	ARL4D	1.74669	0.994915	21.283	0.000364041	0.0123733
ENSCAFG00845023188	fms related receptor tyrosine kinase 1 [Source:UniProtKB Gene Name;Acc:A0A8I3PFW3]	FLT1	2.06739	0.990868	35.9568	2.77e-05	0.00377204
ENSCAFG00845029010	arylsulfatase G [Source:NCBI gene (formerly Entrezgene);Acc:480460]	ARSG	1.59795	0.990317	13.9994	0.00205757	0.0323479
ENSCAFG00845013694	nuclear receptor subfamily 3 group C member 2 [Source:UniProtKB Gene Name;Acc:A0A8C0RZC5]	NR3C2	1.6833	0.989203	17.8878	0.000774598	0.0184607
ENSCAFG00845006762	dehydrogenase/reductase 1 [Source:UniProtKB Gene Name;Acc:A0A8P0SVD5]	DHRS1	1.32199	0.975406	20.1855	0.000460676	0.0138134
ENSCAFG00845029560	0	0	1.63454	0.964397	17.9084	0.000770858	0.0184373
ENSCAFG00845013094	CUB domain containing protein 1 [Source:UniProtKB Gene Name;Acc:A0A8C0RHA9]	CDCP1	2.2672	0.96188	11.7329	0.00390014	0.0459265
ENSCAFG00845006939	leukotriene B4 receptor [Source:UniProtKB Gene Name;Acc:A0A8I3N4T0]	LTB4R	2.30503	0.958831	51.6497	3.72e-06	0.00234417
ENSCAFG00845027557	olfactomedin like 2B [Source:UniProtKB Gene Name;Acc:A0A8I3PU13]	OLFML2B	1.84923	0.941244	12.6029	0.00302989	0.0399664
ENSCAFG00845027084	inhibin subunit beta B [Source:UniProtKB Gene Name;Acc:A0A8C0PAU3]	INHBB	1.51252	0.926239	26.5822	0.000128802	0.00842595
ENSCAFG00845006398	nuclear receptor subfamily 1 group H member 4 [Source:UniProtKB Gene Name;Acc:A0A8P0N9A5]	NR1H4	2.42747	0.897922	15.2755	0.00147069	0.0268071
ENSCAFG00845015973	BCAR3 adaptor protein, NSP family member [Source:UniProtKB Gene Name;Acc:A0A8I3P6Y6]	BCAR3	1.38083	0.895802	17.286	0.000893346	0.0200899
ENSCAFG00845008258	regulator of G protein signaling 3 [Source:UniProtKB Gene Name;Acc:A0A8I3N407]	RGS3	1.08331	0.892558	12.6446	0.00299412	0.0396002
ENSCAFG00845017769	sprouty RTK signaling antagonist 4 [Source:UniProtKB Gene Name;Acc:A0A8I3S2U6]	SPRY4	1.64896	0.882198	36.1051	2.71e-05	0.00373296
ENSCAFG00845019484	0	0	1.53124	0.873841	26.2103	0.000137895	0.00850496
ENSCAFG00845000410	neurotrophin 4 [Source:NCBI gene (formerly Entrezgene);Acc:611987]	NTF4	1.66312	0.861552	21.3459	0.000359244	0.0123733
ENSCAFG00845001030	troponin T1, slow skeletal type [Source:UniProtKB Gene Name;Acc:A0A8P0N5P2]	PPP6R1	1.23695	0.859284	11.6681	0.00397565	0.0464953
ENSCAFG00845030814	family with sequence similarity 43 member A [Source:UniProtKB Gene Name;Acc:A0A8C0PBK3]	FAM43A	1.38727	0.820729	12.9694	0.00273149	0.0376492
ENSCAFG00845021295	oxysterol binding protein like 6 [Source:UniProtKB Gene Name;Acc:A0A8C0PFC5]	OSBPL6	1.37418	0.806179	11.9662	0.00364149	0.0441854
ENSCAFG00845006489	synaptopodin [Source:UniProtKB Gene Name;Acc:A0A8I3RUS9]	SYNPO	1.1766	0.763907	16.2988	0.00113609	0.0234753
ENSCAFG00845010884	phosphoethanolamine/phosphocholine phosphatase 1 [Source:UniProtKB Gene Name;Acc:A0A8C0M0E7]	PHOSPHO1	1.44379	0.755843	15.5464	0.00137226	0.0260492
ENSCAFG00845011803	0	0	-1.24175	0.754246	13.8199	0.00215997	0.0331731
ENSCAFG00845014438	neurofilament light chain [Source:UniProtKB Gene Name;Acc:A0A8C0TAX3]	NEFL	-1.58006	0.751865	27.039	0.000118556	0.00801357
ENSCAFG00845016365	Rho GTPase activating protein 31 [Source:UniProtKB Gene Name;Acc:A0A8I3P4W8]	ARHGAP31	2.71116	0.740223	26.4898	0.000130995	0.00842595
ENSCAFG00845003672	interferon stimulated exonuclease 20 [Source:UniProtKB Gene Name;Acc:A0A8C0PUL0]	ISG20	1.62221	0.738751	19.1483	0.000579742	0.0155718
ENSCAFG00845020720	membrane spanning 4-domains A1 [Source:NCBI gene (formerly Entrezgene);Acc:485430]	MS4A1	1.16628	0.733766	12.5385	0.00308603	0.0404395
ENSCAFG00845006501	frizzled class receptor 4 [Source:UniProtKB Gene Name;Acc:A0A8P0N771]	FZD4	1.39992	0.731861	19.356	0.000553326	0.0153241
ENSCAFG00845004231	NLR family pyrin domain containing 12 [Source:UniProtKB Gene Name;Acc:A0A8C0Q3Y8]	NLRP12	1.36659	0.726189	19.5844	0.000525847	0.0148378
ENSCAFG00845018776	corticotropin releasing hormone [Source:VGNC Symbol;Acc:VGNC:39609]	CRH	-1.01585	0.713539	14.1662	0.00196738	0.0315794
ENSCAFG00845025254	immunoglobulin superfamily DCC subclass member 3 [Source:UniProtKB Gene Name;Acc:A0A8I3Q6J4]	IGDCC3	1.35823	0.712753	15.6237	0.00134557	0.0260071
ENSCAFG00845018418	RAB11 family interacting protein 5 [Source:UniProtKB Gene Name;Acc:A0A8C0Z0N8]	RAB11FIP5	1.92245	0.708307	20.5272	0.000427763	0.0134304
ENSCAFG00845003694	serine protease 22 [Source:UniProtKB Gene Name;Acc:A0A8C0M273]	PRSS22	-1.29289	0.693521	16.8676	0.00098816	0.0213964
ENSCAFG00845010997	parathyroid hormone 1 receptor [Source:NCBI gene (formerly Entrezgene);Acc:403779]	PTH1R	2.77541	0.686494	22.9371	0.000258914	0.0105261
ENSCAFG00845013785	latent transforming growth factor beta binding protein 1 [Source:UniProtKB Gene Name;Acc:A0A8I3NUI3]	LTBP1	2.81669	0.681948	18.9086	0.00061202	0.0160223
ENSCAFG00845005528	ADAM metallopeptidase with thrombospondin type 1 motif 7 [Source:UniProtKB Gene Name;Acc:A0A8P0NFT0]	ADAMTS7	1.90333	0.662769	32.9209	4.41e-05	0.0048357
ENSCAFG00845003414	pleckstrin homology, MyTH4 and FERM domain containing H1 [Source:UniProtKB Gene Name;Acc:A0A8I3MK66]	PLEKHH1	2.26034	0.660067	17.6338	0.000822371	0.0190028
ENSCAFG00845008418	glutaminase 2 [Source:UniProtKB Gene Name;Acc:A0A8I3MY37]	GLS2	1.51599	0.652758	13.2447	0.00252939	0.0363285
ENSCAFG00845024290	protein tyrosine phosphatase non-receptor type 13 [Source:UniProtKB Gene Name;Acc:A0A8I3PVQ7]	PTPN13	1.27567	0.650923	21.3428	0.000359486	0.0123733
ENSCAFG00845006836	nectin cell adhesion molecule 2 [Source:UniProtKB Gene Name;Acc:A0A8C0SCF3]	NECTIN2	1.9194	0.650359	15.6381	0.00134068	0.0259965
ENSCAFG00845020483	fibrinogen C domain containing 1 [Source:UniProtKB Gene Name;Acc:A0A8I3PCX4]	FIBCD1	2.35784	0.631325	11.7677	0.00386024	0.0457643
ENSCAFG00845006605	histamine receptor H1 [Source:UniProtKB Gene Name;Acc:A0A8I3MSX9]	HRH1	1.8719	0.618998	22.5162	0.000281936	0.0109798
ENSCAFG00845005191	FosB proto-onco, AP-1 transcription factor subunit [Source:NCBI gene (formerly Entrezgene);Acc:484445]	FOSB	1.32128	0.615528	12.209	0.00339296	0.0427258
ENSCAFG00845005087	Ras protein specific guanine nucleotide releasing factor 1 [Source:UniProtKB Gene Name;Acc:A0A8I3MX77]	RASGRF1	2.17139	0.614829	14.6369	0.00173632	0.029407
ENSCAFG00845008208	potassium channel tetramerization domain containing 21 [Source:UniProtKB Gene Name;Acc:A0A8I3RUD6]	KCTD21	1.41716	0.608365	13.3679	0.00244459	0.0356237
ENSCAFG00845023581	CD68 molecule [Source:UniProtKB Gene Name;Acc:A0A8I3PFD2]	CD68	-1.2436	0.601853	14.9177	0.00161327	0.0283287
ENSCAFG00845019831	tyrosine kinase with immunoglobulin like and EGF like domains 1 [Source:UniProtKB Gene Name;Acc:A0A8C0MWH2]	TIE1	2.04638	0.593685	21.0384	0.000383395	0.0127062
ENSCAFG00845021833	MCF.2 cell line derived transforming sequence-like 2 [Source:UniProtKB Gene Name;Acc:A0A8I3S2R0]	MCF2L2	1.5633	0.591409	11.6331	0.00401713	0.0467974
ENSCAFG00845024268	BCAR1 scaffold protein, Cas family member [Source:UniProtKB Gene Name;Acc:A0A8C0SCJ5]	BCAR1	1.88705	0.576287	12.6686	0.00297373	0.0395839
ENSCAFG00845012846	dual specificity phosphatase 4 [Source:UniProtKB Gene Name;Acc:A0A8C0QA35]	DUSP4	1.63983	0.549795	18.5373	0.000666177	0.0169578
ENSCAFG00845008366	cellular retinoic acid binding protein 2 [Source:UniProtKB Gene Name;Acc:A0A8C0LW74]	CRABP2	1.87974	0.549207	19.9923	0.000480566	0.0141963
ENSCAFG00845023787	UDP-GlcNAc:betaGal beta-1,3-N-acetylglucosaminyltransferase 7 [Source:UniProtKB Gene Name;Acc:A0A8I3PJJ7]	B3GNT7	2.10684	0.50353	25.8067	0.000148598	0.00882596
ENSCAFG00845013691	mannosidase alpha class 1C member 1 [Source:UniProtKB Gene Name;Acc:A0A8I3NF57]	MAN1C1	2.56889	0.495749	18.3914	0.000688932	0.0172664
ENSCAFG00845026869	adhesion molecule with Ig like domain 2 [Source:UniProtKB Gene Name;Acc:A0A8I3PT50]	AMIGO2	2.82965	0.480992	18.8392	0.000621759	0.0161711
ENSCAFG00845010078	calcium voltage-gated channel auxiliary subunit beta 4 [Source:UniProtKB Gene Name;Acc:A0A8I3N572]	CACNB4	1.54835	0.471575	18.2807	0.00070679	0.0173992
ENSCAFG00845012973	protein phosphatase 1 regulatory subunit 3B [Source:UniProtKB Gene Name;Acc:A0A8C0P5H8]	PPP1R3B	2.89862	0.46907	45.8211	7.37e-06	0.00262642
ENSCAFG00845017716	early growth response 4 [Source:UniProtKB Gene Name;Acc:A0A8C0P702]	EGR4	1.39497	0.443301	13.1122	0.00262444	0.0371227
ENSCAFG00845003639	0	0	1.2454	0.428033	12.1755	0.00342602	0.042919
ENSCAFG00845019519	diacylglycerol kinase gamma [Source:UniProtKB Gene Name;Acc:A0A8C0SRR2]	DGKG	1.51118	0.411624	19.5937	0.00052477	0.0148378
ENSCAFG00845009406	apolipoprotein L5 [Source:UniProtKB Gene Name;Acc:A0A8I3N6X6]	APOL5	2.99306	0.373922	36.4572	2.58e-05	0.00373296
ENSCAFG00845023683	cingulin [Source:NCBI gene (formerly Entrezgene);Acc:483198]	CGN	2.10492	0.367418	12.4487	0.00316645	0.0410883
ENSCAFG00845010405	peroxisome proliferator activated receptor alpha [Source:NCBI gene (formerly Entrezgene);Acc:403654]	PPARA	1.25621	0.329201	15.02	0.00157096	0.0278032
ENSCAFG00845012631	chloride intracellular channel 5 [Source:UniProtKB Gene Name;Acc:A0A8C0REG2]	CLIC5	2.56806	0.32028	18.8742	0.000616824	0.0161128
ENSCAFG00845021948	CKLF like MARVEL transmembrane domain containing 8 [Source:UniProtKB Gene Name;Acc:A0A8C0SXD4]	CMTM8	2.64694	0.302336	23.5221	0.000230387	0.0101336
ENSCAFG00845028871	nudix hydrolase 16 [Source:UniProtKB Gene Name;Acc:A0A8C0M8Y5]	NUDT16	2.00055	0.300255	41.2139	1.33e-05	0.0030759
ENSCAFG00845008299	C-C motif chemokine receptor 10 [Source:UniProtKB Gene Name;Acc:A0A8I3N349]	CCR10	1.62081	0.295883	17.8509	0.000781338	0.0185844
ENSCAFG00845024301	chromosome 1 open reading frame 185 [Source:HGNC Symbol;Acc:HGNC:28096]	C1orf185	-1.84765	0.286218	15.2717	0.00147211	0.0268071
ENSCAFG00845014608	chromosome 1 open reading frame 216 [Source:HGNC Symbol;Acc:HGNC:26800]	C1orf216	1.83444	0.283299	11.5029	0.00417589	0.0479466
ENSCAFG00845026359	oligodendrocyte transcription factor 2 [Source:UniProtKB Gene Name;Acc:A0A8I3SA25]	OLIG2	1.10901	0.283099	12.0344	0.00356961	0.0436675
ENSCAFG00845004526	cadherin related 23 [Source:UniProtKB Gene Name;Acc:A0A8I3MT75]	CDH23	2.70632	0.251489	21.5271	0.000345833	0.0122595
ENSCAFG00845023300	sodium channel epithelial 1 subunit delta [Source:UniProtKB Gene Name;Acc:A0A8I3PET1]	SCNN1D	1.7706	0.237242	12.1285	0.00347309	0.0430826
ENSCAFG00845030414	melanotransferrin [Source:UniProtKB Gene Name;Acc:A0A8I3Q4C2]	MELTF	2.03568	0.222504	13.1542	0.00259392	0.036857
ENSCAFG00845008169	tight junction protein 3 [Source:VGNC Symbol;Acc:VGNC:47388]	TJP3	2.25283	0.216281	17.4793	0.000853074	0.0195521
ENSCAFG00845015765	discs large MAGUK scaffold protein 3 [Source:VGNC Symbol;Acc:VGNC:111435]	DLG3	2.24639	0.201627	32.1741	4.96e-05	0.00510549
ENSCAFG00845000581	TUB like protein 2 [Source:UniProtKB Gene Name;Acc:A0A8I3MBX2]	TULP2	1.50602	0.190725	14.7714	0.00167607	0.0287286
ENSCAFG00845021040	ADAM metallopeptidase domain 23 [Source:NCBI gene (formerly Entrezgene);Acc:607871]	ADAM23	1.67719	0.184273	13.0069	0.00270294	0.0376023
ENSCAFG00845001375	potassium inwardly rectifying channel subfamily J member 14 [Source:VGNC Symbol;Acc:VGNC:111538]	KCNJ14	-1.86963	0.174489	27.9573	0.000100641	0.00725904
ENSCAFG00845024783	BCL2 like 14 [Source:UniProtKB Gene Name;Acc:A0A8I3S8W4]	BCL2L14	1.97339	0.160813	31.9542	5.14e-05	0.00510549
ENSCAFG00845026580	0	0	1.18444	0.15087	12.1901	0.0034115	0.0428731
ENSCAFG00845016668	TAL bHLH transcription factor 1, erythroid differentiation factor [Source:UniProtKB Gene Name;Acc:A0A8I3P0Q1]	TAL1	1.68411	0.139447	15.8373	0.00127487	0.0251693
ENSCAFG00845010201	CD300 molecule like family member g [Source:UniProtKB Gene Name;Acc:A0A8I3NEN7]	CD300LG	1.35531	0.12271	15.2228	0.00149075	0.0269824
ENSCAFG00845029650	adipogenin [Source:UniProtKB Gene Name;Acc:A0A8I3Q1G4]	ADIG	2.35701	0.109508	32.3578	4.82e-05	0.0050541
ENSCAFG00845023221	RAB3A, member RAS onco family [Source:UniProtKB Gene Name;Acc:A0A8I3PDP4]	RAB3A	1.51307	0.0983286	12.6658	0.00297612	0.0395839
ENSCAFG00845013319	beta-1,4-N-acetyl-galactosaminyltransferase 1 [Source:UniProtKB Gene Name;Acc:A0A8C0YZV5]	B4GALNT1	1.87324	0.0959541	26.2708	0.000136367	0.00850496
ENSCAFG00845002573	OTU deubiquitinase, ubiquitin aldehyde binding 2 [Source:UniProtKB Gene Name;Acc:A0A8I3MLD1]	OTUB2	1.59406	0.0925929	18.6584	0.000647938	0.0166434
ENSCAFG00845016719	0	0	1.97755	0.0843275	14.8953	0.00162274	0.0283287
ENSCAFG00845023736	NDRG family member 2 [Source:UniProtKB Gene Name;Acc:A0A8I3S7Y9]	NDRG2	2.48974	0.0278625	41.1647	1.34e-05	0.0030759
ENSCAFG00845023132	MANSC domain containing 4 [Source:UniProtKB Gene Name;Acc:A0A8I3PRE5]	MANSC4	-1.64835	0.0178024	20.2427	0.000454973	0.0137457
ENSCAFG00845004580	V-set immunoregulatory receptor [Source:UniProtKB Gene Name;Acc:A0A8C0N2G8]	VSIR	2.55272	0.00207741	21.3057	0.000362305	0.0123733
ENSCAFG00845025576	protein kinase domain containing, cytoplasmic [Source:UniProtKB Gene Name;Acc:A0A8C0Z707]	PKDCC	1.76803	-0.0497768	17.9158	0.000769527	0.0184373
ENSCAFG00845002291	PITPNM family member 3 [Source:UniProtKB Gene Name;Acc:A0A8I3N1S5]	PITPNM3	1.70856	-0.057579	12.578	0.00305145	0.0401623
ENSCAFG00845016343	chromosome 6 open reading frame 132 [Source:HGNC Symbol;Acc:HGNC:21288]	C6orf132	1.52115	-0.06747	14.2826	0.00190715	0.0310437
ENSCAFG00845025061	RPGR interacting protein 1 [Source:NCBI gene (formerly Entrezgene);Acc:475400]	RPGRIP1	1.69095	-0.0770265	14.6056	0.00175065	0.0294997
ENSCAFG00845024611	calsyntenin 3 [Source:UniProtKB Gene Name;Acc:A0A8I3PJE0]	CLSTN3	2.28929	-0.0875305	34.7011	3.35e-05	0.00426021
ENSCAFG00845010621	lymphotoxin beta [Source:NCBI gene (formerly Entrezgene);Acc:481712]	LTB	2.9205	-0.0881133	23.9138	0.00021329	0.00994747
ENSCAFG00845017109	CD1b molecule [Source:NCBI gene (formerly Entrezgene);Acc:100174779]	CD1B	1.55204	-0.0987095	16.1062	0.00119181	0.0240047
ENSCAFG00845027782	solute carrier family 9 member A3 [Source:UniProtKB Gene Name;Acc:A0A8I3SB20]	SLC9A3	2.60464	-0.120976	21.689	0.000334328	0.0122516
ENSCAFG00845022638	thrombospondin type 1 domain containing 1 [Source:UniProtKB Gene Name;Acc:A0A8P0PB25]	THSD1	-1.67037	-0.121356	21.5309	0.000345558	0.0122595
ENSCAFG00845012065	apoptosis associated tyrosine kinase [Source:VGNC Symbol;Acc:VGNC:111320]	AATK	1.54905	-0.121685	12.7773	0.00288347	0.0388489
ENSCAFG00845001765	0	0	-1.32356	-0.144655	16.0314	0.00121427	0.0243342
ENSCAFG00845024928	TNF alpha induced protein 8 like 3 [Source:UniProtKB Gene Name;Acc:A0A8C0TH45]	TNFAIP8L3	1.94512	-0.154361	19.4699	0.000539418	0.0151114
ENSCAFG00845029648	0	0	1.38376	-0.188668	11.9162	0.00369518	0.044434
ENSCAFG00845014231	transmembrane protein 61 [Source:UniProtKB Gene Name;Acc:A0A8I3S0P6]	TMEM61	2.16738	-0.190187	29.9516	7.14e-05	0.00598421
ENSCAFG00845024620	0	ARNTL2	2.89717	-0.192586	21.2103	0.000369674	0.0124059
ENSCAFG00845008687	cell adhesion molecule 4 [Source:UniProtKB Gene Name;Acc:A0A8C0LS52]	CADM4	3.51854	-0.194231	24.0481	0.000207764	0.00994747
ENSCAFG00845010097	slit guidance ligand 2 [Source:UniProtKB Gene Name;Acc:A0A8C0LWJ6]	SLIT2	-2.27882	-0.194435	24.5647	0.000187974	0.00977793
ENSCAFG00845018385	ADAMTS like 4 [Source:UniProtKB Gene Name;Acc:A0A8I3P088]	ADAMTSL4	2.3327	-0.227656	26.0665	0.000141603	0.00859971
ENSCAFG00845012965	chondroadherin [Source:UniProtKB Gene Name;Acc:A0A8C0Z7D5]	CHAD	1.43167	-0.286438	16.126	0.00118592	0.0239795
ENSCAFG00845017011	NHERF family PDZ scaffold protein 2 [Source:NCBI gene (formerly Entrezgene);Acc:479884]	NHERF2	1.83822	-0.297174	19.4158	0.000545971	0.0151554
ENSCAFG00845008413	discoidin domain receptor tyrosine kinase 1 [Source:UniProtKB Gene Name;Acc:A0A8C0MMF1]	DDR1	1.66682	-0.375199	23.4647	0.000233019	0.0102119
ENSCAFG00845026093	0	0	-1.63322	-0.41129	14.1663	0.00196734	0.0315794
ENSCAFG00845002242	dipeptidase 1 [Source:UniProtKB Gene Name;Acc:A0A8I3MKM8]	DPEP1	-2.04099	-0.414304	11.7332	0.00389973	0.0459265
ENSCAFG00845026713	Rho GTPase activating protein 6 [Source:UniProtKB Gene Name;Acc:A0A8C0SS14]	ARHGAP6	1.92544	-0.466328	14.6499	0.00173038	0.029407
ENSCAFG00845020553	hydroxycarboxylic acid receptor 2 [Source:VGNC Symbol;Acc:VGNC:111862]	HCAR2	2.17358	-0.477237	15.8387	0.0012744	0.0251693
ENSCAFG00845013438	ephrin A1 [Source:UniProtKB Gene Name;Acc:A0A8C0PUS0]	EFNA1	1.57116	-0.518044	21.1878	0.000371439	0.0124131
ENSCAFG00845009807	lactase [Source:UniProtKB Gene Name;Acc:A0A8C0SNV0]	LCT	-1.5292	-0.533203	13.6214	0.00227999	0.034355
ENSCAFG00845010073	calpain 5 [Source:UniProtKB Gene Name;Acc:A0A8I3NET5]	CAPN5	3.37802	-0.561271	23.1542	0.000247883	0.0103501
ENSCAFG00845007724	megakaryocyte-associated tyrosine kinase [Source:UniProtKB Gene Name;Acc:A0A8I3N341]	MATK	2.51882	-0.597609	30.6319	6.37e-05	0.00569003
ENSCAFG00845025647	L1 cell adhesion molecule [Source:UniProtKB Gene Name;Acc:A0A8I3PW62]	L1CAM	1.53797	-0.599284	12.1833	0.00341825	0.0429128
ENSCAFG00845028984	CD2 molecule [Source:UniProtKB Gene Name;Acc:A0A8C0SEN8]	CD2	1.83878	-0.603008	14.814	0.00165753	0.028625
ENSCAFG00845005428	ganglioside GM2 activator [Source:UniProtKB Gene Name;Acc:A0A8C0QF58]	GM2A	4.00495	-0.643553	25.134	0.000168614	0.00926392
ENSCAFG00845013825	plexin domain containing 1 [Source:UniProtKB Gene Name;Acc:A0A8I3NHD8]	PLXDC1	2.2336	-0.655633	17.3745	0.000874638	0.0198973
ENSCAFG00845027801	RAB7B, member RAS onco family [Source:UniProtKB Gene Name;Acc:A0A8C0Z1P3]	RAB7B	1.90749	-0.691862	12.2451	0.0033576	0.0424985
ENSCAFG00845029862	C-X-C motif chemokine ligand 10 [Source:NCBI gene (formerly Entrezgene);Acc:478432]	CXCL10	4.12914	-0.742151	27.6373	0.000106509	0.00743013
ENSCAFG00845028869	transglutaminase 2 [Source:UniProtKB Gene Name;Acc:A0A8P0TKR4]	TGM2	2.27474	-0.758685	26.1941	0.000138306	0.00850496
ENSCAFG00845010101	tetratricopeptide repeat domain 38 [Source:UniProtKB Gene Name;Acc:A0A8I3N9V9]	TTC38	2.23983	-0.810643	13.7558	0.00219791	0.033433
ENSCAFG00845009684	NIPA like domain containing 1 [Source:UniProtKB Gene Name;Acc:A0A8C0YS81]	NIPAL1	2.49212	-0.82953	36.134	2.7e-05	0.00373296
ENSCAFG00845013680	interferon gamma [Source:NCBI gene (formerly Entrezgene);Acc:403801]	IFNG	2.23511	-0.866997	11.683	0.00395807	0.0463803
ENSCAFG00845022156	sterol O-acyltransferase 2 [Source:UniProtKB Gene Name;Acc:A0A8C0RTG0]	SOAT2	2.35574	-0.905462	11.4071	0.00429727	0.0485941
ENSCAFG00845027910	VANGL planar cell polarity protein 1 [Source:UniProtKB Gene Name;Acc:A0A8C0MBQ8]	VANGL1	2.04675	-0.906793	11.4129	0.00428979	0.0485798
ENSCAFG00845006386	solute carrier family 35 member D3 [Source:UniProtKB Gene Name;Acc:A0A8I3NE49]	SLC35D3	1.68627	-0.925551	16.5686	0.00106299	0.022509
ENSCAFG00845016065	zinc finger MYND-type containing 15 [Source:UniProtKB Gene Name;Acc:A0A8I3NYU6]	ZMYND15	2.4947	-0.970461	16.3548	0.00112045	0.0233132
ENSCAFG00845018444	CD40 molecule [Source:NCBI gene (formerly Entrezgene);Acc:403469]	CD40	2.71578	-1.00202	25.1674	0.000167548	0.00926392

## Sheet: GL1_T25vsCTRL
Table S4. Genes differentially modulated (BHp < 0.05 and |lfc| > 0.59) in GL1_T25 vs. CTRL comparison. Ensembl gene ID, gene description, gene name, log2 fold change (lfc), log2 counts per million (logCPM), F-statistic (F), p-value (p), Benjamini-Hochberg adjusted p-value (BHp) are reported for all the DEGs. Up- and down-regulated DEGs are highlighted in green and red color, respectively.
GENE_ID	Gene description	Gene name	lfc	logCPM	F	p	BHp
ENSCAFG00845009132	gap junction protein alpha 1 [Source:NCBI gene (formerly Entrezgene);Acc:403418]	GJA1	-0.715043	8.27234	41.239	1.32e-05	0.0209102
ENSCAFG00845005975	CD82 molecule [Source:UniProtKB Gene Name;Acc:A0A8I3MZS1]	CD82	0.775137	7.26861	29.5495	7.64e-05	0.0315226
ENSCAFG00845021828	integral membrane protein 2C [Source:UniProtKB Gene Name;Acc:A0A8I3S2Q4]	ITM2C	0.659952	6.9393	21.2117	0.000369566	0.0422911
ENSCAFG00845001815	procollagen-lysine,2-oxoglutarate 5-dioxygenase 1 [Source:NCBI gene (formerly Entrezgene);Acc:487440]	PLOD1	0.643543	6.56254	29.9761	7.11e-05	0.0303786
ENSCAFG00845012661	rhomboid like 3 [Source:UniProtKB Gene Name;Acc:A0A8I3NNG0]	RHBDL3	0.621922	5.95381	24.7932	0.000179915	0.038257
ENSCAFG00845002996	sortilin 1 [Source:UniProtKB Gene Name;Acc:A0A8I3RR29]	SORT1	0.947252	5.82249	27.0726	0.00011784	0.037101
ENSCAFG00845017700	CD1a8 protein [Source:NCBI gene (formerly Entrezgene);Acc:100169944]	CD1A8	0.943528	5.70883	31.0826	5.92e-05	0.0303786
ENSCAFG00845001655	growth arrest specific 7 [Source:UniProtKB Gene Name;Acc:A0A8I3MEM4]	GAS7	1.06754	5.61368	21.0372	0.000383497	0.0422911
ENSCAFG00845000154	optineurin [Source:UniProtKB Gene Name;Acc:A0A8P0N7L1]	OPTN	0.603998	5.58447	19.9158	0.00048871	0.0464041
ENSCAFG00845015313	triggering receptor expressed on myeloid cells 1 [Source:NCBI gene (formerly Entrezgene);Acc:608994]	TREM1	0.875771	5.37201	23.0691	0.000252141	0.0386251
ENSCAFG00845002288	quiescin sulfhydryl oxidase 1 [Source:UniProtKB Gene Name;Acc:A0A8C0PUZ8]	QSOX1	0.746684	5.28514	24.3518	0.000195857	0.038257
ENSCAFG00845026130	hippocalcin like 1 [Source:UniProtKB Gene Name;Acc:A0A8I3PSJ2]	HPCAL1	0.65243	5.2147	27.2918	0.000113286	0.037101
ENSCAFG00845003158	myelin associated glycoprotein [Source:UniProtKB Gene Name;Acc:A0A8C0PTD1]	CD22	1.00485	5.15668	22.6327	0.000275337	0.0388442
ENSCAFG00845010374	ATP binding cassette subfamily A member 1 [Source:UniProtKB Gene Name;Acc:A0A8P0NYQ3]	ABCA1	1.12557	5.10662	24.1345	0.000204293	0.038257
ENSCAFG00845009404	histone deacetylase 5 [Source:UniProtKB Gene Name;Acc:A0A8C0SXR3]	HDAC5	0.632798	5.0636	21.1198	0.000376829	0.0422911
ENSCAFG00845017805	integrin subunit alpha V [Source:UniProtKB Gene Name;Acc:A0A8I3NVH3]	ITGAV	1.17947	5.02081	31.4257	5.59e-05	0.0303786
ENSCAFG00845005166	secreted protein acidic and cysteine rich [Source:UniProtKB Gene Name;Acc:A0A8I3MWF4]	SPARC	1.01078	4.82083	24.0835	0.000206332	0.038257
ENSCAFG00845020240	recombination activating 2 [Source:UniProtKB Gene Name;Acc:A0A8C0RCC2]	RAG2	-1.48505	4.79297	38.1566	2.02e-05	0.0219689
ENSCAFG00845023565	WD repeat domain 5B [Source:UniProtKB Gene Name;Acc:A0A8I3PJE9]	WDR5B	-0.58796	4.75131	23.2256	0.00024437	0.0386251
ENSCAFG00845002025	erythrocyte membrane protein band 4.1 like 2 [Source:UniProtKB Gene Name;Acc:A0A8I3MLI0]	EPB41L2	0.820131	4.64065	23.2676	0.000242333	0.0386251
ENSCAFG00845020236	transmembrane protein 59 like [Source:UniProtKB Gene Name;Acc:A0A8I3PBI0]	TMEM59L	1.14381	4.63296	39.6786	1.63e-05	0.0209102
ENSCAFG00845027906	protein tyrosine phosphatase receptor type E [Source:UniProtKB Gene Name;Acc:A0A8I3PUP4]	PTPRE	0.783979	4.60018	31.0427	5.96e-05	0.0303786
ENSCAFG00845004884	0	0	0.871633	4.54212	24.7013	0.000183106	0.038257
ENSCAFG00845022393	adenosine A2a receptor [Source:NCBI gene (formerly Entrezgene);Acc:403960]	0	0.723023	4.53905	26.1123	0.00014041	0.038257
ENSCAFG00845004954	0	0	0.694204	4.51368	40.3715	1.49e-05	0.0209102
ENSCAFG00845002999	serpin family A member 1 [Source:NCBI gene (formerly Entrezgene);Acc:480422]	SERPINA1	1.57831	4.50815	36.8798	2.42e-05	0.0223117
ENSCAFG00845001785	CD53 molecule [Source:UniProtKB Gene Name;Acc:A0A8C0NG38]	CD53	0.802824	4.49048	25.8534	0.000147311	0.038257
ENSCAFG00845017203	serpin family B member 9 [Source:UniProtKB Gene Name;Acc:A0A8I3RZQ3]	SERPINB9	0.751928	4.47713	25.0924	0.000169949	0.038257
ENSCAFG00845029613	CD9 molecule [Source:UniProtKB Gene Name;Acc:A0A8C0PJB0]	CD9	0.950147	4.47384	21.8367	0.000324209	0.0422911
ENSCAFG00845027414	growth arrest specific 6 [Source:UniProtKB Gene Name;Acc:A0A8I3Q0T6]	GAS6	0.921814	4.43853	30.3303	6.7e-05	0.0303786
ENSCAFG00845003875	nucleotide binding oligomerization domain containing 2 [Source:NCBI gene (formerly Entrezgene);Acc:487286]	NOD2	0.721709	4.31918	20.4533	0.00043465	0.0440691
ENSCAFG00845001775	caspase recruitment domain family member 8 [Source:UniProtKB Gene Name;Acc:A0A8I3MLC6]	CARD8	0.931584	4.28796	28.6738	8.88e-05	0.0327785
ENSCAFG00845010301	FGR proto-onco, Src family tyrosine kinase [Source:UniProtKB Gene Name;Acc:A0A8C0PX03]	FGR	0.908024	4.26949	23.522	0.000230389	0.0385498
ENSCAFG00845003731	phospholipase D2 [Source:UniProtKB Gene Name;Acc:A0A8C0MYC8]	PLD2	0.746863	4.20243	21.656	0.000336631	0.0422911
ENSCAFG00845010324	FYVE, RhoGEF and PH domain containing 2 [Source:UniProtKB Gene Name;Acc:A0A8C0MT27]	FGD2	0.696909	4.17597	28.5696	9.04e-05	0.0327785
ENSCAFG00845001746	ATPase phospholipid transporting 8B1 [Source:UniProtKB Gene Name;Acc:A0A8I3MQM1]	ATP8B1	1.80907	4.14724	25.5758	0.000155145	0.038257
ENSCAFG00845028867	splA/ryanodine receptor domain and SOCS box containing 1 [Source:UniProtKB Gene Name;Acc:A0A8C0SIU3]	SPSB1	0.671617	4.14228	21.6676	0.000335818	0.0422911
ENSCAFG00845015601	transcription factor EB [Source:UniProtKB Gene Name;Acc:A0A8I3NYB7]	TFEB	0.854806	4.09353	23.5503	0.000229103	0.0385498
ENSCAFG00845010558	tumor necrosis factor [Source:NCBI gene (formerly Entrezgene);Acc:403922]	TNF	0.89984	4.03978	24.2629	0.000199259	0.038257
ENSCAFG00845026479	tescalcin [Source:UniProtKB Gene Name;Acc:A0A8I3PSV9]	TESC	0.804744	3.93071	23.8983	0.000213935	0.0385498
ENSCAFG00845010366	DExH-box helicase 58 [Source:UniProtKB Gene Name;Acc:A0A8C0LX22]	DHX58	0.594454	3.91155	23.0397	0.000253631	0.0386251
ENSCAFG00845028772	0	0	1.10133	3.90295	34.464	3.47e-05	0.0259456
ENSCAFG00845029056	bactericidal permeability increasing protein [Source:UniProtKB Gene Name;Acc:A0A8I3Q697]	BPI	0.974671	3.83102	19.858	0.000494968	0.0464417
ENSCAFG00845006746	cysteine and glycine rich protein 2 [Source:UniProtKB Gene Name;Acc:A0A8C0Q4F8]	CSRP2	0.700948	3.82996	20.8588	0.000398361	0.0425535
ENSCAFG00845024104	D-2-hydroxyglutarate dehydrogenase [Source:UniProtKB Gene Name;Acc:A0A8I3PQI0]	D2HGDH	0.64176	3.75816	24.046	0.000207849	0.038257
ENSCAFG00845024953	complement C1r subcomponent like [Source:UniProtKB Gene Name;Acc:A0A8I3S504]	C1RL	0.728669	3.73795	23.6957	0.000222624	0.0385498
ENSCAFG00845018961	epsin 2 [Source:UniProtKB Gene Name;Acc:A0A8I3P7U1]	EPN2	0.878504	3.72537	22.2728	0.000296311	0.04042
ENSCAFG00845029176	protein phosphatase with EF-hand domain 2 [Source:UniProtKB Gene Name;Acc:A0A8I3Q102]	PPEF2	-1.21515	3.70526	21.2415	0.000367246	0.0422911
ENSCAFG00845009149	NAD(P)H quinone dehydrogenase 1 [Source:UniProtKB Gene Name;Acc:A0A8I3NAN7]	NQO1	1.13008	3.68215	21.7048	0.000333223	0.0422911
ENSCAFG00845016210	C-X-C motif chemokine ligand 16 [Source:UniProtKB Gene Name;Acc:A0A8I3NNT7]	CXCL16	0.706921	3.64407	20.5109	0.000429268	0.0438954
ENSCAFG00845015332	kallikrein related peptidase 6 [Source:NCBI gene (formerly Entrezgene);Acc:476402]	KLK6	0.822975	3.64371	22.8739	0.00026223	0.0386251
ENSCAFG00845004298	phosphatase domain containing paladin 1 [Source:UniProtKB Gene Name;Acc:A0A8I3MMJ3]	PALD1	0.986535	3.63019	21.5177	0.000346513	0.0422911
ENSCAFG00845013761	low density lipoprotein receptor adaptor protein 1 [Source:UniProtKB Gene Name;Acc:A0A8I3NS16]	LDLRAP1	0.945201	3.58817	30.4162	6.61e-05	0.0303786
ENSCAFG00845016560	shisa family member 4 [Source:UniProtKB Gene Name;Acc:A0A8I3S272]	SHISA4	0.971562	3.55022	20.9069	0.000394286	0.0424977
ENSCAFG00845019268	aldehyde dehydrogenase 2 family member [Source:UniProtKB Gene Name;Acc:A0A8I3S157]	ALDH2	1.03776	3.50319	24.2876	0.000198308	0.038257
ENSCAFG00845029002	prostaglandin F2 receptor inhibitor [Source:UniProtKB Gene Name;Acc:A0A8I3Q6X7]	PTGFRN	0.994183	3.41054	21.0151	0.0003853	0.0422911
ENSCAFG00845013339	fibroblast growth factor receptor 3 [Source:UniProtKB Gene Name;Acc:A0A8I3NS74]	FGFR3	0.828872	3.31407	27.3008	0.000113103	0.037101
ENSCAFG00845023851	tuftelin 1 [Source:UniProtKB Gene Name;Acc:A0A8C0MR91]	TUFT1	0.793703	3.20756	24.5653	0.000187953	0.038257
ENSCAFG00845021918	death associated protein kinase 2 [Source:UniProtKB Gene Name;Acc:A0A8P0PEI9]	DAPK2	1.26257	3.09676	44.7467	8.42e-06	0.0167852
ENSCAFG00845028558	ecotropic viral integration site 5 like [Source:UniProtKB Gene Name;Acc:A0A8I3SBJ3]	EVI5L	1.15696	3.08306	20.6703	0.00041478	0.0431516
ENSCAFG00845001557	interleukin 18 [Source:NCBI gene (formerly Entrezgene);Acc:403796]	IL18	1.62223	3.04283	25.0909	0.000169995	0.038257
ENSCAFG00845010970	integrin subunit alpha D [Source:NCBI gene (formerly Entrezgene);Acc:489930]	ITGAD	1.79274	3.0392	53.3623	3.08e-06	0.0142321
ENSCAFG00845030275	SLAM family member 7 [Source:UniProtKB Gene Name;Acc:A0A8I3Q3P6]	SLAMF7	1.15783	3.00775	24.6997	0.000183163	0.038257
ENSCAFG00845001452	adenylate cyclase 9 [Source:UniProtKB Gene Name;Acc:A0A8C0SNG5]	ADCY9	0.885217	2.91981	22.8268	0.000264732	0.0386251
ENSCAFG00845027858	CD276 molecule [Source:UniProtKB Gene Name;Acc:A0A8I3PUN9]	CD276	1.0813	2.91433	20.0825	0.000471164	0.0463128
ENSCAFG00845028577	ITPRIP like 1 [Source:UniProtKB Gene Name;Acc:A0A8I3Q409]	ITPRIPL1	0.988363	2.89153	24.2915	0.000198157	0.038257
ENSCAFG00845017636	deltex E3 ubiquitin ligase 4 [Source:UniProtKB Gene Name;Acc:A0A8C0RMS3]	DTX4	1.59574	2.88172	39.1919	1.75e-05	0.0209102
ENSCAFG00845020416	ladybird homeobox 1 [Source:UniProtKB Gene Name;Acc:A0A8C0NNU1]	LBX1	0.91536	2.87959	20.8017	0.000403253	0.0426949
ENSCAFG00845019609	SEC14 like lipid binding 2 [Source:UniProtKB Gene Name;Acc:A0A8I3NZ80]	SEC14L2	1.07782	2.86554	25.9124	0.000145705	0.038257
ENSCAFG00845006480	coronin 2A [Source:UniProtKB Gene Name;Acc:A0A8I3NEH0]	CORO2A	0.843808	2.83433	21.4634	0.000350479	0.0422911
ENSCAFG00845017293	0	0	1.44987	2.83301	24.2357	0.000200312	0.038257
ENSCAFG00845008563	0	0	0.835742	2.80749	21.7811	0.000327971	0.0422911
ENSCAFG00845017796	guanylate binding protein family member 6 [Source:UniProtKB Gene Name;Acc:A0A8I3S2V3]	GBP6	1.27687	2.66814	37.4975	2.22e-05	0.0221155
ENSCAFG00845000999	POU class 2 homeobox 2 [Source:UniProtKB Gene Name;Acc:A0A8C0M4B7]	POU2F2	0.869847	2.65426	19.5787	0.000526516	0.0480857
ENSCAFG00845011337	vav guanine nucleotide exchange factor 2 [Source:UniProtKB Gene Name;Acc:A0A8C0PQL6]	VAV2	1.33145	2.65394	27.1498	0.000116212	0.037101
ENSCAFG00845009583	thyroid hormone receptor interactor 10 [Source:UniProtKB Gene Name;Acc:A0A8P0NX56]	TRIP10	1.18698	2.57698	21.0559	0.000381977	0.0422911
ENSCAFG00845017287	serpin family B member 6 [Source:UniProtKB Gene Name;Acc:A0A8C0T4H2]	SERPINB6	1.29618	2.44435	50.2588	4.36e-06	0.0142321
ENSCAFG00845022238	phospholipase D family member 4 [Source:UniProtKB Gene Name;Acc:A0A8I3PAT0]	PLD4	1.25578	2.43107	47.2482	6.2e-06	0.0148269
ENSCAFG00845023134	0	0	1.37357	2.39415	20.1917	0.000460056	0.0458676
ENSCAFG00845011562	glycerophosphodiester phosphodiesterase domain containing 5 [Source:UniProtKB Gene Name;Acc:A0A8C0NV78]	GDPD5	1.64942	2.34444	21.2557	0.00036615	0.0422911
ENSCAFG00845008076	0	C18H11orf24	1.36943	2.31571	30.1309	6.93e-05	0.0303786
ENSCAFG00845020006	ATP binding cassette subfamily B member 9 [Source:UniProtKB Gene Name;Acc:A0A8P0NA14]	ABCB9	1.4062	2.29326	24.4532	0.000192057	0.038257
ENSCAFG00845009957	SH3 domain and tetratricopeptide repeats 1 [Source:UniProtKB Gene Name;Acc:A0A8I3NFP4]	SH3TC1	1.72168	2.21788	84.3147	1.93e-07	0.00231236
ENSCAFG00845026055	elongation factor for RNA polymerase II 3 [Source:UniProtKB Gene Name;Acc:A0A8I3PNA5]	ELL3	-0.848282	2.16452	22.2565	0.000297305	0.04042
ENSCAFG00845008349	CD72 molecule [Source:UniProtKB Gene Name;Acc:A0A8I3N8M4]	CD72	1.15483	2.15824	34.5516	3.42e-05	0.0259456
ENSCAFG00845009151	calcium/calmodulin dependent protein kinase I [Source:UniProtKB Gene Name;Acc:A0A8C0REX1]	CAMK1	1.14687	2.0933	24.569	0.00018782	0.038257
ENSCAFG00845023709	immediate early response 5 like [Source:UniProtKB Gene Name;Acc:A0A8I3PXG3]	IER5L	1.21236	1.91092	24.0985	0.000205733	0.038257
ENSCAFG00845012386	sarcoglycan alpha [Source:UniProtKB Gene Name;Acc:A0A8I3NGK6]	SGCA	1.9647	1.78415	22.3132	0.000293868	0.04042
ENSCAFG00845002267	pleckstrin homology and RhoGEF domain containing G3 [Source:UniProtKB Gene Name;Acc:A0A8I3MPB7]	PLEKHG3	1.77522	1.76476	32.2814	4.87e-05	0.0303786
ENSCAFG00845024583	muscle RAS onco homolog [Source:UniProtKB Gene Name;Acc:A0A8I3PMY6]	MRAS	1.45445	1.70947	19.3597	0.000552867	0.0497331
ENSCAFG00845012429	crystallin beta-gamma domain containing 2 [Source:UniProtKB Gene Name;Acc:A0A8I3NLH8]	CRYBG2	1.47796	1.58972	20.9338	0.000392028	0.0424977
ENSCAFG00845029500	mucin 4, cell surface associated [Source:UniProtKB Gene Name;Acc:A0A8I3Q0F8]	MUC4	1.39452	1.56904	23.6846	0.00022311	0.0385498
ENSCAFG00845030147	starch binding domain 1 [Source:UniProtKB Gene Name;Acc:A0A8I3QAL4]	STBD1	1.07264	1.52597	20.7528	0.0004075	0.0427661
ENSCAFG00845005330	fibronectin type III domain containing 5 [Source:UniProtKB Gene Name;Acc:A0A8P0SFA3]	FNDC5	1.76764	1.49177	19.8406	0.000496869	0.0464417
ENSCAFG00845030285	stabilin 1 [Source:UniProtKB Gene Name;Acc:A0A8I3Q3R5]	STAB1	1.80259	1.44183	28.2149	9.62e-05	0.0338462
ENSCAFG00845026982	nuclear receptor subfamily 4 group A member 1 [Source:NCBI gene (formerly Entrezgene);Acc:403897]	NR4A1	1.83249	1.42855	36.0171	2.75e-05	0.0235003
ENSCAFG00845005954	niban apoptosis regulator 2 [Source:UniProtKB Gene Name;Acc:A0A8I3NCX0]	NIBAN2	1.67952	1.4122	28.6569	8.91e-05	0.0327785
ENSCAFG00845017951	CD300e molecule [Source:UniProtKB Gene Name;Acc:A0A8I3S2Y6]	CD300E	1.85577	1.40596	49.491	4.76e-06	0.0142321
ENSCAFG00845029426	mitogen-activated protein kinase 8 interacting protein 1 [Source:UniProtKB Gene Name;Acc:A0A8I3QJN1]	MAPK8IP1	1.45889	1.17547	21.4348	0.000352589	0.0422911
ENSCAFG00845025916	snail family transcriptional repressor 1 [Source:UniProtKB Gene Name;Acc:A0A8C0PE49]	SNAI1	1.55503	1.17519	23.8351	0.000216604	0.0385498
ENSCAFG00845000607	serpin family E member 1 [Source:NCBI gene (formerly Entrezgene);Acc:403476]	SERPINE1	1.9809	1.1574	30.9506	6.05e-05	0.0303786
ENSCAFG00845023095	semaphorin 3F [Source:UniProtKB Gene Name;Acc:A0A8C0N197]	SEMA3F	1.97296	1.08336	25.7502	0.000150172	0.038257
ENSCAFG00845023188	fms related receptor tyrosine kinase 1 [Source:UniProtKB Gene Name;Acc:A0A8I3PFW3]	FLT1	1.55075	0.990868	20.0277	0.00047685	0.0463128
ENSCAFG00845006939	leukotriene B4 receptor [Source:UniProtKB Gene Name;Acc:A0A8I3N4T0]	LTB4R	1.54353	0.958831	22.7265	0.000270153	0.0388442
ENSCAFG00845017769	sprouty RTK signaling antagonist 4 [Source:UniProtKB Gene Name;Acc:A0A8I3S2U6]	SPRY4	1.37816	0.882198	25.1857	0.000166969	0.038257
ENSCAFG00845014438	neurofilament light chain [Source:UniProtKB Gene Name;Acc:A0A8C0TAX3]	NEFL	-1.38024	0.751865	21.6622	0.000336197	0.0422911
ENSCAFG00845005528	ADAM metallopeptidase with thrombospondin type 1 motif 7 [Source:UniProtKB Gene Name;Acc:A0A8P0NFT0]	ADAMTS7	1.60755	0.662769	23.3391	0.000238908	0.0386251
ENSCAFG00845006605	histamine receptor H1 [Source:UniProtKB Gene Name;Acc:A0A8I3MSX9]	HRH1	1.80824	0.618998	21.1071	0.000377848	0.0422911
ENSCAFG00845008366	cellular retinoic acid binding protein 2 [Source:UniProtKB Gene Name;Acc:A0A8C0LW74]	CRABP2	1.99614	0.549207	22.9015	0.000260779	0.0386251
ENSCAFG00845009406	apolipoprotein L5 [Source:UniProtKB Gene Name;Acc:A0A8I3N6X6]	APOL5	2.41525	0.373922	22.9864	0.000256362	0.0386251
ENSCAFG00845028871	nudix hydrolase 16 [Source:UniProtKB Gene Name;Acc:A0A8C0M8Y5]	NUDT16	1.56224	0.300255	24.602	0.000186631	0.038257
ENSCAFG00845008299	C-C motif chemokine receptor 10 [Source:UniProtKB Gene Name;Acc:A0A8I3N349]	CCR10	1.71534	0.295883	20.3182	0.000447563	0.044997
ENSCAFG00845029650	adipogenin [Source:UniProtKB Gene Name;Acc:A0A8I3Q1G4]	ADIG	1.87285	0.109508	19.9441	0.000485675	0.0464041
ENSCAFG00845023736	NDRG family member 2 [Source:UniProtKB Gene Name;Acc:A0A8I3S7Y9]	NDRG2	2.16534	0.0278625	30.7118	6.29e-05	0.0303786
ENSCAFG00845004580	V-set immunoregulatory receptor [Source:UniProtKB Gene Name;Acc:A0A8C0N2G8]	VSIR	2.47043	0.00207741	20.0584	0.000473654	0.0463128
ENSCAFG00845012065	apoptosis associated tyrosine kinase [Source:VGNC Symbol;Acc:VGNC:111320]	AATK	2.08989	-0.121685	24.8893	0.000176643	0.038257
ENSCAFG00845018385	ADAMTS like 4 [Source:UniProtKB Gene Name;Acc:A0A8I3P088]	ADAMTSL4	2.08446	-0.227656	20.5709	0.00042375	0.0437047
ENSCAFG00845017011	NHERF family PDZ scaffold protein 2 [Source:NCBI gene (formerly Entrezgene);Acc:479884]	NHERF2	2.0305	-0.297174	24.4008	0.000194011	0.038257
ENSCAFG00845007724	megakaryocyte-associated tyrosine kinase [Source:UniProtKB Gene Name;Acc:A0A8I3N341]	MATK	2.53599	-0.597609	31.5245	5.51e-05	0.0303786
