# Supplementary material for: Insights into the olaparib-mediated cell death mechanisms in canine hematological malignancies: a different fate for CLBL-1 and GL-1 cell lines
Source: Front Vet Sci. 2026 Feb 6;13:1725824. doi: 10.3389/fvets.2026.1725824 (PMC12920183; doi:10.3389/fvets.2026.1725824)
Supplement: Supplementary file 5 [file Table_5.XLSX]

## Sheet: GO_T25vs.CTRL
Table S5. GO enrichment analysis. The table reports the over-represented GO terms (biological processes) in the GL1_T25 vs. CTRL comparison. The table reports GO ID, GO description, Gene Ratio (number of annotated DEGs/number of DEGs possessing a GO annotation), BgRatio (ratio between the number of annotated genes and the number of genes having a GO annotation in the background list), p-value (pv…
ID	Description	GeneRatio	BgRatio	pvalue	p.adjust	qvalue	geneID	Count
GO:0009617	response to bacterium	1941-08-01	90/4727	7.21062e+07	0,000643908342980127	0,000497153255910866	SERPINE1/STAB1/IL18/NQO1/ABCA1/TNF/TFEB/DHX58	8
GO:1904705	regulation of vascular associated smooth muscle cell proliferation	1941-04-01	4727-11-01	1.53924e+06	0,000682967664342104	0,000527310449866303	NDRG2/LDLRAP1/TNF/GJA1	4
GO:1990874	vascular associated smooth muscle cell proliferation	1941-04-01	4727-12-01	2.2944e+08	0,000682967664342104	0,000527310449866303	NDRG2/LDLRAP1/TNF/GJA1	4
GO:0043405	regulation of MAP kinase activity	1941-04-01	28/4727	8.5835e+09	0,00851673764803813	0,00657566235570811	FLT1/SPRY4/TNF/FGD2	4
GO:0040011	locomotion	1941-08-01	184/4727	0,000143409525128708	0,00989731929949068	0,00764159149073661	SERPINE1/CCR10/FLT1/DAPK2/TNF/CXCL16/NEFL/GJA1	8
GO:0050900	leukocyte migration	1941-05-01	60/4727	0,000146889244409441	0,00989731929949068	0,00764159149073661	SERPINE1/FLT1/DAPK2/TNF/CXCL16	5
GO:0007267	cell-cell signaling	1941-08-01	187/4727	0,000160540638075512	0,00989731929949068	0,00764159149073661	NDRG2/HRH1/STAB1/ABCA1/TNF/ADORA2A/NEFL/GJA1	8
GO:0045765	regulation of angiogenesis	1941-04-01	33/4727	0,000166248364493125	0,00989731929949068	0,00764159149073661	SERPINE1/STAB1/FLT1/TNF	4
GO:1901342	regulation of vasculature development	1941-04-01	33/4727	0,000166248364493125	0,00989731929949068	0,00764159149073661	SERPINE1/STAB1/FLT1/TNF	4
GO:0022603	regulation of anatomical structure morphogenesis	1941-06-01	100/4727	0,000190356383932781	0,0106242656782484	0,00820285733394551	SERPINE1/STAB1/FLT1/TNF/NEFL/GJA1	6
GO:0051241	negative regulation of multicellular organismal process	1941-07-01	153/4727	0,000288922958896602	0,0129004101147333	0,00996023884617233	NDRG2/SERPINE1/STAB1/TNF/ADORA2A/DHX58/GJA1	7
GO:0006897	endocytosis	1941-06-01	111/4727	0,000336991716340992	0,014330171556786	0,011064139057812	SERPINE1/TRIP10/ABCA1/LDLRAP1/TNF/CXCL16	6
GO:0007189	adenylate cyclase-activating G protein-coupled receptor signaling pathway	1941-03-01	17/4727	0,000378617715645328	0,0147002443509251	0,0113498674484068	ABCA1/ADCY9/ADORA2A	3
GO:0043406	positive regulation of MAP kinase activity	1941-03-01	17/4727	0,000378617715645328	0,0147002443509251	0,0113498674484068	FLT1/TNF/FGD2	3
GO:0006935	chemotaxis	1941-05-01	75/4727	0,000421904922473346	0,0147621798122107	0,0113976870124336	SERPINE1/CCR10/FLT1/DAPK2/CXCL16	5
GO:0042330	taxis	1941-05-01	75/4727	0,000421904922473346	0,0147621798122107	0,0113976870124336	SERPINE1/CCR10/FLT1/DAPK2/CXCL16	5
GO:0030595	leukocyte chemotaxis	1941-04-01	42/4727	0,000429805907186427	0,0147621798122107	0,0113976870124336	SERPINE1/FLT1/DAPK2/CXCL16	4
GO:0050729	positive regulation of inflammatory response	1941-03-01	18/4727	0,000451609456319159	0,0149365646108522	0,0115323272471364	SERPINE1/IL18/TNF	3
GO:0050804	modulation of chemical synaptic transmission	1941-04-01	45/4727	0,000561484135810703	0,0172898390785848	0,0133492598532127	HRH1/TNF/ADORA2A/NEFL	4
GO:0099177	regulation of trans-synaptic signaling	1941-04-01	45/4727	0,000561484135810703	0,0172898390785848	0,0133492598532127	HRH1/TNF/ADORA2A/NEFL	4
GO:0008625	extrinsic apoptotic signaling pathway via death domain receptors	1941-03-01	21/4727	0,000722887940619725	0,0208238364830134	0,0160778132803368	SERPINE1/IL18/TNF	3
GO:0045807	positive regulation of endocytosis	1941-03-01	21/4727	0,000722887940619725	0,0208238364830134	0,0160778132803368	SERPINE1/LDLRAP1/TNF	3
GO:0030334	regulation of cell migration	1941-06-01	131/4727	0,000818348097304814	0,0220921564047825	0,0170570665941327	SERPINE1/FLT1/DAPK2/TNF/CXCL16/GJA1	6
GO:0098657	import into cell	1941-06-01	131/4727	0,000818348097304814	0,0220921564047825	0,0170570665941327	SERPINE1/TRIP10/ABCA1/LDLRAP1/TNF/CXCL16	6
GO:0010876	lipid localization	1941-05-01	91/4727	0,00102671151166203	0,0259631515678924	0,0200458116072016	APOL5/ATP8B1/ABCA1/LDLRAP1/TNF	5
GO:0007155	cell adhesion	1941-07-01	194/4727	0,00120644734304306	0,0276245507009603	0,021328556267023	SERPINE1/STAB1/ITGAX/IL18/SPRY4/TNF/ADORA2A	7
GO:0040012	regulation of locomotion	1941-06-01	146/4727	0,00144195155393329	0,0299456450619168	0,0231206430312436	SERPINE1/FLT1/DAPK2/TNF/CXCL16/GJA1	6
GO:0048646	anatomical structure formation involved in morphogenesis	1941-06-01	150/4727	0,00165757295801177	0,0332001617864538	0,0256334130607972	SERPINE1/ATP8B1/STAB1/FLT1/TNF/GJA1	6
GO:0034097	response to cytokine	1941-06-01	151/4727	0,00171513908612533	0,0332960696502156	0,0257074622748762	IL18/MRAS/SPRY4/LDLRAP1/TNF/CXCL16	6
GO:0032102	negative regulation of response to external stimulus	1941-04-01	63/4727	0,00200569588573743	0,0356098810150348	0,0274939259325135	SERPINE1/TNF/ADORA2A/DHX58	4
GO:0032103	positive regulation of response to external stimulus	1941-05-01	106/4727	0,00203371100981722	0,0356098810150348	0,0274939259325135	SERPINE1/IL18/DAPK2/TNF/DHX58	5
GO:0043408	regulation of MAPK cascade	1941-05-01	107/4727	0,00211987568640668	0,0357179054332295	0,0275773301806629	NDRG2/FLT1/SPRY4/TNF/FGD2	5
GO:0030155	regulation of cell adhesion	1941-05-01	110/4727	0,0023944555649638	0,0388772512638668	0,0300166200009816	SERPINE1/IL18/SPRY4/TNF/ADORA2A	5
GO:0061045	negative regulation of wound healing	1941-02-01	4727-10-01	0,00316112848839357	0,0469975034054598	0,0362861610544895	SERPINE1/TNF	2
GO:0097006	regulation of plasma lipoprotein particle levels	1941-02-01	4727-10-01	0,00316112848839357	0,0469975034054598	0,0362861610544895	ABCA1/LDLRAP1	2
GO:0030866	cortical actin cytoskeleton organization	1941-02-01	4727-11-01	0,00384243289674613	0,0497288779245549	0,0383950197920475	TNF/EPB41L2	2
GO:0032370	positive regulation of lipid transport	1941-02-01	4727-11-01	0,00384243289674613	0,0497288779245549	0,0383950197920475	ABCA1/LDLRAP1	2

## Sheet: GO_T50vs.CTRL
Table S5. GO enrichment analysis. The table reports the over-represented GO terms (biological processes) in the GL1_T50 vs. CTRL comparison. The table reports GO ID, GO description, Gene Ratio (number of annotated DEGs/number of DEGs possessing a GO annotation), BgRatio (ratio between the number of annotated genes and the number of genes having a GO annotation in the background list), p-value (pv…
ID	Description	GeneRatio	BgRatio	pvalue	p.adjust	qvalue	geneID	Count
GO:0006954	inflammatory response	26/279	137/4727	6.61024e+06	0,000124206490612313	0,000102911066701555	CXCL10/CCL4/CD40/CCL2/NR1H4/SERPINE1/IFNG/IL18/NLRP12/IL6/PPARA/DUSP10/CCR1/ABCD1/TNFAIP3/PTPN22/TLR5/IL10/ADORA2A/TNF/IL2RA/TREX1/PLD3/CRH/HRH4/CD40LG	26
GO:0098542	defense response to other organism	31/279	192/4727	1.70783e+07	0,000160450753026837	0,000132941185808068	CXCL10/CCL4/CD40/CCL2/NR1H4/SERPINE1/IFNG/DNM1/NECTIN2/CD2/IL18/NQO1/STAB1/ISG20/BST2/ISG15/DUSP10/CXCL16/TNFAIP3/PTPN22/OAS1/NOD2/TLR5/DHX58/TNF/CDHR4/TFEB/TREX1/IFNAR2/OAS3/CALCOCO2	31
GO:0001816	cytokine production	25/279	141/4727	4.72697e+07	0,000268917571568365	0,000222811175232969	LTB/CD40/NDRG2/NR1H4/SERPINE1/IFNG/CD2/IL18/NLRP12/IL6/ISG15/ABCD1/TNFAIP3/AGPAT2/PTPN22/IL10/BMPR1A/CD28/SCAMP5/DHX58/TNF/TREX1/PLD3/CD40LG/DHX9	25
GO:0022603	regulation of anatomical structure morphogenesis	20/279	100/4727	9.76394e+07	0,00032937987673364	0,000272907110550995	CXCL10/CD40/SERPINE1/FLT1/TIE1/STAB1/SYT3/FZD4/DVL1/NTN4/TNFAIP3/BMPR1A/ADGRB2/TNF/FMNL3/PTK7/STRIP2/ARHGAP18/NEFL/GJA1	20
GO:0007267	cell-cell signaling	29/279	187/4727	1.05177e+08	0,00032937987673364	0,000272907110550995	CCL2/NDRG2/NR1H4/TGM2/IFNG/THY1/HRH1/STAB1/ABCA1/RAB3A/FZD4/IL6/DVL1/HRH2/AKAP5/CCR1/DIXDC1/NKD1/S1PR2/ADORA2A/TNF/LZTS2/PTK7/KREMEN1/NSMF/TUBB2A/NEFL/GJA1/CRH	29
GO:0001817	regulation of cytokine production	24/279	140/4727	1.53022e+08	0,000370529690448214	0,000307001715454978	LTB/CD40/NDRG2/NR1H4/SERPINE1/IFNG/CD2/IL18/NLRP12/ISG15/ABCD1/TNFAIP3/AGPAT2/PTPN22/IL10/BMPR1A/CD28/SCAMP5/DHX58/TNF/TREX1/PLD3/CD40LG/DHX9	24
GO:0048646	anatomical structure formation involved in morphogenesis	25/279	150/4727	1.57756e+07	0,000370529690448214	0,000307001715454978	CXCL10/CD40/ATP8B1/SERPINE1/TGM2/FLT1/TIE1/THY1/NECTIN2/NTF4/STAB1/CHAD/FZD4/PDGFRB/SEMA4C/FLNC/EGR2/TEAD2/TNFAIP3/BMPR1A/ADGRB2/TNF/ITGB5/PTK7/GJA1	25
GO:0034097	response to cytokine	24/279	151/4727	6.09634e+08	0,00127278091944004	0,00105456036517286	CXCL10/CCL4/CD40/CCL2/NR1H4/IFNG/GSDME/MRAS/IL18/SPRY4/FZD4/NLRP12/IL6/ISG15/CD4/LDLRAP1/CXCL16/ST3GAL6/TNF/TREX1/IFNAR2/CALCOCO2/IRAK2/DHX9	24
GO:0040011	locomotion	27/279	184/4727	7.46527e+08	0,00140272444597273	0,00116222484277396	CXCL10/CCL4/CD40/FGF21/CCL2/SERPINE1/IFNG/FLT1/TIE1/THY1/DAPK2/CCR10/FZD4/PDGFRB/PIP5KL1/CXCR2/DUSP10/CXCL16/CCR1/PTPN22/BMPR1A/TNF/ARHGAP18/NSMF/TUBB2A/NEFL/GJA1	27
GO:0048660	regulation of smooth muscle cell proliferation	8/279	20/4727	9.01001e+08	0,00153907420230183	0,0012751971906694	NDRG2/IFNG/PDGFRB/LDLRAP1/TNFAIP3/BMPR1A/TNF/GJA1	8
GO:0043408	regulation of MAPK cascade	19/279	107/4727	1.16164e+09	0,00159192780910365	0,00131898895250234	CCL4/FGF21/CCL2/NDRG2/FLT1/GSDME/SPRY4/FZD4/PDGFRB/NLRP12/SEMA4C/CD4/DUSP10/CCR1/PTPN22/TNF/FGD2/HRH4/MYC	19
GO:0032102	negative regulation of response to external stimulus	14/279	63/4727	1.22022e+09	0,00159192780910365	0,00131898895250234	NR1H4/SERPINE1/NLRP12/ISG15/PPARA/DUSP10/TNFAIP3/PTPN22/IL10/ADORA2A/DHX58/TNF/TREX1/KREMEN1	14
GO:0071345	cellular response to cytokine stimulus	22/279	138/4727	1.4374e+09	0,00159192780910365	0,00131898895250234	CXCL10/CCL4/CD40/CCL2/NR1H4/IFNG/GSDME/MRAS/IL18/SPRY4/FZD4/NLRP12/IL6/ISG15/CD4/LDLRAP1/ST3GAL6/TNF/TREX1/IFNAR2/IRAK2/DHX9	22
GO:0007155	cell adhesion	27/279	194/4727	2.02399e+09	0,00184415526442403	0,00152797156162748	SERPINE1/CLSTN3/TGM2/IFNG/ITGAX/THY1/NECTIN2/BCAR1/CD2/IL18/STAB1/SPRY4/ITGAM/DLA-DMB/FZD4/CD4/DUSP10/PTPN22/ADORA2A/CD28/TNF/DLA-DOA/ITGB5/JUP/ALCAM/ITGAL/CD40LG	27
GO:0048659	smooth muscle cell proliferation	8/279	22/4727	2.06106e+09	0,00184415526442403	0,00152797156162748	NDRG2/IFNG/PDGFRB/LDLRAP1/TNFAIP3/BMPR1A/TNF/GJA1	8
GO:0009615	response to virus	16/279	86/4727	3.183e+09	0,00271857497264728	0,0022524704543544	CXCL10/CD40/IFNG/DNM1/GSDME/ISG20/BST2/ISG15/TNFAIP3/PTPN22/OAS1/DHX58/TNF/TREX1/IFNAR2/OAS3	16
GO:0050900	leukocyte migration	13/279	60/4727	3.34917e+09	0,00273568860212272	0,00226664992159296	CXCL10/CCL4/CCL2/SERPINE1/FLT1/THY1/DAPK2/NLRP12/CXCL16/CCR1/PTPN22/TNF/ITGAL	13
GO:0040012	regulation of locomotion	22/279	146/4727	3.56927e+09	0,00273568860212272	0,00226664992159296	CXCL10/CD40/FGF21/SERPINE1/IFNG/FLT1/TIE1/THY1/DAPK2/FZD4/PDGFRB/PIP5KL1/DUSP10/CXCL16/CCR1/PTPN22/BMPR1A/TNF/ARHGAP18/NSMF/TUBB2A/GJA1	22
GO:0071674	mononuclear cell migration	9/279	30/4727	3.63982e+09	0,00273568860212272	0,00226664992159296	CXCL10/CCL4/CCL2/SERPINE1/FLT1/NLRP12/CXCL16/CCR1/ITGAL	9
GO:2000145	regulation of cell motility	21/279	138/4727	4.64663e+08	0,00335808252001113	0,00278233329435952	CXCL10/CD40/FGF21/SERPINE1/IFNG/FLT1/TIE1/THY1/DAPK2/FZD4/PDGFRB/PIP5KL1/DUSP10/CXCL16/CCR1/PTPN22/BMPR1A/TNF/ARHGAP18/NSMF/GJA1	21
GO:0051241	negative regulation of multicellular organismal process	22/279	153/4727	7.42203e+08	0,00458743603836194	0,00380091196366338	CXCL10/NDRG2/NR1H4/SERPINE1/IFNG/TIE1/STAB1/NLRP12/DUSP10/CCR1/ABCD1/TNFAIP3/PTPN22/IL10/ADORA2A/BMPR1A/DHX58/ADGRB2/TNF/KREMEN1/GJA1/MYC	22
GO:0002697	regulation of immune effector process	13/279	65/4727	8.14869e+09	0,00478480663178277	0,00396444301751028	CD40/IFNG/NECTIN2/IL18/ITGAM/DLA-DMB/DUSP10/PTPN22/IL10/DHX58/TNF/TREX1/CD40LG	13
GO:0031348	negative regulation of defense response	11/279	49/4727	9.6594e+09	0,00533823741979807	0,00442298711177914	NR1H4/NLRP12/ISG15/PPARA/DUSP10/TNFAIP3/PTPN22/IL10/ADORA2A/DHX58/TREX1	11
GO:0001568	blood vessel development	17/279	105/4727	0,000113902196696944	0,00611492078838736	0,0050665067342791	CXCL10/CD40/SERPINE1/FLT1/TIE1/THY1/STAB1/FZD4/PDGFRB/EGR2/TEAD2/BMPR1A/ADGRB2/TNF/TREX1/ADAMTS6/PTK7	17
GO:0002548	monocyte chemotaxis	6/279	15/4727	0,000127481395071944	0,00614198823949187	0,00508893342271	CXCL10/CCL4/CCL2/SERPINE1/FLT1/CCR1	6
GO:0016525	negative regulation of angiogenesis	6/279	15/4727	0,000127481395071944	0,00614198823949187	0,00508893342271	CXCL10/SERPINE1/TIE1/STAB1/ADGRB2/TNF	6
GO:1901343	negative regulation of vasculature development	6/279	15/4727	0,000127481395071944	0,00614198823949187	0,00508893342271	CXCL10/SERPINE1/TIE1/STAB1/ADGRB2/TNF	6
GO:2000181	negative regulation of blood vessel morphogenesis	6/279	15/4727	0,000127481395071944	0,00614198823949187	0,00508893342271	CXCL10/SERPINE1/TIE1/STAB1/ADGRB2/TNF	6
GO:0002694	regulation of leukocyte activation	16/279	99/4727	0,000185045305809138	0,00695400259230739	0,00576172646929926	CD40/IFNG/NECTIN2/IL18/ITGAM/DLA-DMB/CD4/DUSP10/TNFAIP3/PTPN22/IL10/ADORA2A/CD28/DLA-DOA/TREX1/CD40LG	16
GO:0050804	modulation of chemical synaptic transmission	10/279	45/4727	0,000220009322357002	0,00794995224440013	0,00658691878068838	CCL2/HRH1/RAB3A/AKAP5/S1PR2/ADORA2A/TNF/NSMF/TUBB2A/NEFL	10
GO:0099177	regulation of trans-synaptic signaling	10/279	45/4727	0,000220009322357002	0,00794995224440013	0,00658691878068838	CCL2/HRH1/RAB3A/AKAP5/S1PR2/ADORA2A/TNF/NSMF/TUBB2A/NEFL	10
GO:0022409	positive regulation of cell-cell adhesion	10/279	46/4727	0,000266719861565379	0,00907905887587596	0,00752243807031767	IFNG/THY1/IL18/DLA-DMB/DUSP10/PTPN22/CD28/TNF/DLA-DOA/CD40LG	10
GO:0051050	positive regulation of transport	18/279	123/4727	0,000270583979270385	0,00907905887587596	0,00752243807031767	CXCL10/FGF21/NR1H4/SERPINE1/IFNG/SLC35D3/ITGAM/ABCA1/RAB3A/AKAP5/LDLRAP1/CCR1/PTPN22/PARD6A/SCAMP5/TNF/CRH/DHX9	18
GO:0002252	immune effector process	16/279	103/4727	0,00029649769201454	0,00944269768297155	0,00782373035663702	CD40/IFNG/NECTIN2/CD2/IL18/ITGAM/DLA-DMB/IL6/DUSP10/PTPN22/IL10/DHX58/TNF/TREX1/ITGAL/CD40LG	16
GO:0050877	nervous system process	16/279	103/4727	0,00029649769201454	0,00944269768297155	0,00782373035663702	GM2A/ATP8B1/CCL2/HRH1/SCNN1D/RPGRIP1/NTF4/RAB3A/FZD4/EGR2/S1PR2/ADORA2A/CDKN2D/SCARB2/NEFL/NOB1	16
GO:0002250	adaptive immune response	13/279	74/4727	0,000321325897660893	0,00989789117548882	0,00820088011458949	CD40/IFNG/NECTIN2/IL18/DLA-DMB/IL6/CD4/DUSP10/TNFAIP3/TNF/DLA-DOA/TREX1/CD40LG	13
GO:0032526	response to retinoic acid	5/279	1032876	0,000388161677243928	0,011050845326384	0,00915615822398357	TIE1/ABCA1/TEAD2/CDKN2D/PTK7	5
GO:1904035	regulation of epithelial cell apoptotic process	5/279	1032876	0,000388161677243928	0,011050845326384	0,00915615822398357	CD40/SERPINE1/TNFAIP3/TNF/CD40LG	5
GO:0045824	negative regulation of innate immune response	5/279	13/4727	0,000600543983881602	0,0146548330612147	0,0121422358463553	ISG15/DUSP10/TNFAIP3/DHX58/TREX1	5
GO:0055092	sterol homeostasis	5/279	14/4727	0,000889487243654536	0,0206339077879861	0,0170961875680969	NR1H4/ABCA1/LDLRAP1/ABCD1/COMMD9	5
GO:0050870	positive regulation of T cell activation	8/279	37/4727	0,00114467019770743	0,0250097128080495	0,0207217530282655	IFNG/IL18/DLA-DMB/DUSP10/PTPN22/CD28/DLA-DOA/CD40LG	8
GO:0071900	regulation of protein serine/threonine kinase activity	11/279	65/4727	0,001274450202034	0,0260982656750289	0,0216236715685094	IFNG/FLT1/THY1/SPRY4/FZD4/DUSP10/TNFAIP3/CDKN2D/TNF/FGD2/PLK1	11
GO:0006935	chemotaxis	12/279	75/4727	0,0012917183117497	0,0260982656750289	0,0216236715685094	CXCL10/CCL4/CCL2/SERPINE1/FLT1/DAPK2/CCR10/PDGFRB/CXCR2/CXCL16/CCR1/TUBB2A	12
GO:0042330	taxis	12/279	75/4727	0,0012917183117497	0,0260982656750289	0,0216236715685094	CXCL10/CCL4/CCL2/SERPINE1/FLT1/DAPK2/CCR10/PDGFRB/CXCR2/CXCL16/CCR1/TUBB2A	12
GO:0045834	positive regulation of lipid metabolic process	6/279	22/4727	0,0013370754213385	0,0267272842201601	0,0221448437643857	NR1H4/IFNG/FLT1/PDGFRB/ABCD1/TNF	6
GO:0030182	neuron differentiation	20/279	165/4727	0,00151009513456807	0,0288862343354721	0,023933638039362	ATP8B1/THY1/GSDME/RPGRIP1/NTF4/SYT3/RAB3A/DGKG/FZD4/NTN4/OLIG2/EGR2/DIXDC1/BMPR1A/MYCL/PTK7/KREMEN1/TUBB2A/NEFL/ALCAM	20
GO:0048699	generation of neurons	21/279	177/4727	0,00152194635402434	0,0288862343354721	0,023933638039362	ATP8B1/THY1/GSDME/RPGRIP1/NTF4/SYT3/RAB3A/DGKG/FZD4/NTN4/OLIG2/EGR2/DIXDC1/BMPR1A/MYCL/PTK7/KREMEN1/NSMF/TUBB2A/NEFL/ALCAM	21
GO:0045597	positive regulation of cell differentiation	15/279	109/4727	0,00166023038286896	0,0311957288941078	0,0258471656448757	SERPINE1/TGM2/IFNG/ISG15/CD4/DUSP10/EGR2/CCR1/S1PR2/PLAAT4/BMPR1A/ZHX3/TNF/NEFL/GJA1	15
GO:0051094	positive regulation of developmental process	20/279	167/4727	0,0017512987380845	0,0321040488861736	0,0265997525574358	CD40/NR1H4/SERPINE1/TGM2/IFNG/FLT1/SYT3/FZD4/ISG15/CD4/DUSP10/EGR2/CCR1/S1PR2/PLAAT4/BMPR1A/ZHX3/TNF/NEFL/GJA1	20
GO:0002683	negative regulation of immune system process	12/279	78/4727	0,00183245013165664	0,0324827716734229	0,0269135426486611	THY1/ISG15/DUSP10/TNFAIP3/PTPN22/IL10/ADORA2A/DHX58/TNF/DLA-DOA/TREX1/MYC	12
GO:0023061	signal release	10/279	59/4727	0,00207953589470895	0,0353533216300904	0,0292919317055005	NR1H4/TGM2/IFNG/ABCA1/RAB3A/FZD4/IL6/TNF/GJA1/CRH	10
GO:0060429	epithelium development	21/279	182/4727	0,00216119249635507	0,0353533216300904	0,0292919317055005	CXCL10/SERPINE1/ADAMTSL4/TGM2/TIE1/GSDME/IL18/FZD4/SEMA4C/RILPL1/NTN4/DUSP10/TEAD2/S1PR2/PLAAT4/BMPR1A/TNF/MYCL/LZTS2/PTK7/GJA1	21
GO:0050792	regulation of viral process	7/279	32/4727	0,00217002749228629	0,0353533216300904	0,0292919317055005	NECTIN2/ISG20/ISG15/CD4/OAS1/TNF/DHX9	7
GO:0050671	positive regulation of lymphocyte proliferation	6/279	24/4727	0,00218253608786082	0,0353533216300904	0,0292919317055005	CD40/IL18/DLA-DMB/PTPN22/CD28/CD40LG	6
GO:0140352	export from cell	16/279	125/4727	0,00253093126165157	0,0383517729084137	0,0317762931747256	NR1H4/TGM2/IFNG/ITGAM/ABCA1/RAB3A/FZD4/IL6/CCR1/PARD6A/SCAMP5/ATP4A/TNF/EXOC6B/GJA1/CRH	16
GO:0045321	leukocyte activation	21/279	185/4727	0,00264454816928571	0,0397528480807027	0,0329371515147247	CD40/IFNG/NECTIN2/CD2/IL18/ITGAM/DLA-DMB/IL6/MS4A1/CD4/DUSP10/TNFAIP3/PTPN22/IL10/ADORA2A/CD28/TNF/DLA-DOA/TREX1/ITGAL/CD40LG	21
GO:0032946	positive regulation of mononuclear cell proliferation	6/279	25/4727	0,00273199175243852	0,0402834177099496	0,0333767540365902	CD40/IL18/DLA-DMB/PTPN22/CD28/CD40LG	6
GO:0001775	cell activation	22/279	200/4727	0,00313055604720132	0,0436190352029298	0,0361404739727925	CXCL10/CD40/IFNG/NECTIN2/CD2/IL18/ITGAM/DLA-DMB/IL6/MS4A1/CD4/DUSP10/TNFAIP3/PTPN22/IL10/ADORA2A/CD28/TNF/DLA-DOA/TREX1/ITGAL/CD40LG	22
GO:1904019	epithelial cell apoptotic process	5/279	18/4727	0,00313116422486048	0,0436190352029298	0,0361404739727925	CD40/SERPINE1/TNFAIP3/TNF/CD40LG	5
GO:0046903	secretion	16/279	129/4727	0,00349442638981305	0,0472376056579764	0,0391386340820409	NR1H4/TGM2/IFNG/ITGAM/ABCA1/RAB3A/FZD4/IL6/HRH2/CCR1/PARD6A/SCAMP5/TNF/EXOC6B/GJA1/CRH	16
GO:0009887	animal organ morphogenesis	17/279	141/4727	0,00356168559846748	0,0478029088537172	0,0396070150385971	FGF21/SERPINE1/TGM2/THY1/RPGRIP1/NTF4/CHAD/IL6/NTN4/TEAD2/TNFAIP3/BMPR1A/TNF/LZTS2/TREX1/TMT1A/PTK7	17

## Sheet: KEGG_T50vs.CTRL
Table S5. KEGG enrichment analysis. The table reports the over-represented KEGG terms (biological processes) in the GL1_T50 vs. CTRL comparison. The table reports KEGG category, KEGG subcategory, KEGG ID, KEGG description, Gene Ratio (number of annotated DEGs/number of DEGs possessing a KEGG annotation), BgRatio (ratio between the number of annotated genes and the number of genes having a KEGG an…
category	subcategory	ID	Description	GeneRatio	BgRatio	pvalue	p.adjust	qvalue	geneID	Count
Human Diseases	Immune disease	cfa05322	Systemic lupus erythematosus	19/372	48/5093	26300	7740000	6790000	403469/403801/607827/478984/403628/403646/403922/474869/403462/478743/488267/608682/611465/611482/100856186/106558265/489372/489024/403468	19
Organismal Systems	Immune system	cfa04640	Hematopoietic cell lineage	19/372	56/5093	561000	82400000	72300000	607448/489928/488609/488610/100174779/607827/403985/476485/611695/608848/100169944/491074/485430/403931/403922/403870/474869/403462/481330	19
Environmental Information Processing	Signaling molecules and interaction	cfa04514	Cell adhesion molecules	21/372	74/5093	3230000	317000000	278000000	403469/106558705/611060/607448/489928/492244/607827/476485/611884/488437/487638/487793/403931/476439/403646/474869/478974/474838/478550/489905/403468	21
Environmental Information Processing	Signaling molecules and interaction	cfa04061	Viral protein interaction with cytokine and cytokine receptor	13/372	43/5093	665000000	0,000360327881587926	0,000316077089112215	478432/448786/480600/403981/491148/403796/607528/403985/478905/484791/403628/403922/403870	13
Human Diseases	Immune disease	cfa05330	Allograft rejection	9/372	21/5093	718000000	0,000360327881587926	0,000316077089112215	403469/403801/607827/403628/403646/403922/474869/474838/403468	9
Environmental Information Processing	Signaling molecules and interaction	cfa04060	Cytokine-cytokine receptor interaction	24/372	124/5093	735000000	0,000360327881587926	0,000316077089112215	478432/448786/480600/481712/403469/403981/491148/403801/403796/608011/607528/483880/403985/478905/403931/607514/484791/403628/489077/403922/403870/100856468/481330/403468	24
Human Diseases	Immune disease	cfa05310	Asthma	7/372	13/5093	1220000000	0,000514382619285299	0,000451212823934473	403469/607827/403628/403922/474869/478970/403468	7
Human Diseases	Infectious disease: parasitic	cfa05144	Malaria	10/372	29/5093	2180000000	0,000800562559189043	0,000702247858937757	403469/403981/403801/403796/481124/403985/403628/403922/489905/403468	10
Human Diseases	Immune disease	cfa05323	Rheumatoid arthritis	13/372	52/5093	6300000000	0,00205702879234122	0,00180441122135194	480600/481712/403981/403801/403727/403796/607827/403985/403646/403922/474869/483691/489905	13
Organismal Systems	Immune system	cfa04672	Intestinal immune network for IgA production	9/372	28/5093	0,000106398291535121	0,00312810977113257	0,00274395593958997	403469/607528/607827/403985/487793/403628/403646/474869/403468	9
Organismal Systems	Immune system	cfa04613	Neutrophil extracellular trap formation	18/372	95/5093	0,0001380748953429	0,00369036538461933	0,00323716261808714	489928/478984/485874/490941/609986/442964/480036/403462/478743/488267/608682/611465/611482/100856186/106558265/489372/489024/489905	18
Human Diseases	Immune disease	cfa05332	Graft-versus-host disease	7/372	18/5093	0,000164641870885084	0,00403372583668457	0,00353835599709173	403801/607827/403985/403646/403922/474869/474838	7
Human Diseases	Immune disease	cfa05320	Autoimmune thyroid disease	7/372	19/5093	0,000244485920259546	0,00552914311971588	0,00485012554361042	403469/607827/403628/403646/474869/474838/403468	7
Human Diseases	Immune disease	cfa05321	Inflammatory bowel disease	10/372	38/5093	0,000283387470564881	0,00587043501214697	0,00514950439662015	403801/403796/608011/607827/403985/487286/488605/403628/403922/474869	10
Human Diseases	Infectious disease: parasitic	cfa05146	Amoebiasis	13/372	60/5093	0,000299511990415662	0,00587043501214697	0,00514950439662015	403801/488576/478699/489928/488609/488610/100174779/403985/608848/100169944/403628/403922/481330	13
Human Diseases	Endocrine and metabolic disease	cfa04940	Type I diabetes mellitus	7/372	21/5093	0,000496370077728567	0,00907600920063283	0,00796141157950249	403801/607827/475492/403646/403922/474869/474838	7
Human Diseases	Substance dependence	cfa05034	Alcoholism	16/372	88/5093	0,000524803253097817	0,00907600920063283	0,00796141157950249	484445/483783/487546/403960/490941/607513/478743/488267/608682/611465/611482/100856186/106558265/486977/489372/489024	16
Environmental Information Processing	Signal transduction	cfa04072	Phospholipase D signaling pathway	17/372	105/5093	0,00139602219611496	0,0228016958698776	0,0200014876051558	481749/491319/477082/488115/442985/490031/478905/485874/487546/488942/491249/485167/483808/476413/479473/442964/478970	17
Human Diseases	Infectious disease: bacterial	cfa05150	Staphylococcus aureus infection	7/372	25/5093	0,00158964564118803	0,0245976746583833	0,021576907595073	489928/607827/478984/403628/474869/403462/489905	7
Organismal Systems	Immune system	cfa04062	Chemokine signaling pathway	19/372	127/5093	0,00195967195570606	0,0288071777488791	0,0252694541656834	478432/448786/480600/403981/491148/479648/608060/607528/490031/478905/483783/485874/487546/607514/484791/487341/486299/607513/442964	19
Human Diseases	Infectious disease: parasitic	cfa05140	Leishmaniasis	10/372	51/5093	0,00325933357484772	0,0456306700478681	0,0400269035507615	403801/489928/607827/478984/403628/403922/474869/480036/403462/612998	10
